# Supplementary material for: Predicting Tissue-Specific mRNA and Protein Abundance in Maize: A Machine Learning Approach
Source: Front Artif Intell. 2022 May 26;5:830170. doi: 10.3389/frai.2022.830170 (PMC9204276; doi:10.3389/frai.2022.830170)
Supplement: Supplementary data 1 — Full cutoffs information. Table 1.XLSX has full cutoffs information used in this study for mRNA (RA) and protein abundance (PA) data. [file Table_1.XLSX]

## Sheet: Sheet1
	Full cutoffs information
	mRNA abundance
	percentile	Tissue 1	Tissue 2	Tissue 3	Tissue 4	Tissue 5	Tissue 6	Tissue 7	Tissue 8	Tissue 9	Tissue 10	Tissue 11	Tissue 12	Tissue 13	Tissue 14	Tissue 15	Tissue 16	Tissue 17	Tissue 18	Tissue 19	Tissue 20	Tissue 21	Tissue 22	Tissue 23
	1	5121.25	6350.07	19052.3	3248.43	3400.66	34619.3	22250.2	27425.6	107238	15502.7	3720.46	2864.19	5164.06	3882.5	9319.29	61654.1	6539.24	37787.8	12467.6	4736.61	4935.64	15108.2	5181.02
	0.95	133.976	137.488	231.505	106.295	101.763	117.297	93.2479	134.282	54.0434	151.333	115.479	104.133	99.1277	110.771	108.481	70.9164	142.618	148.22	174.172	145.861	144.151	144.231	131.476
	0.9	68.7241	70.7769	69.205	62.378	60.2957	62.2487	49.8491	64.4955	29.5482	71.6123	59.758	60.8319	57.0448	62.1291	61.4535	40.0037	64.1997	72.9319	74.0407	67.8334	66.2447	66.8991	69.7882
	0.85	46.0843	47.2288	32.7974	45.0023	44.0591	42.8212	33.9493	41.1096	20.0986	45.4541	39.7727	44.2847	41.2388	44.1391	41.6282	28.6935	40.2472	45.8487	44.457	43.0608	41.1459	42.335	48.934
	0.8	34.4318	35.3006	19.3371	35.1715	34.9324	32.7673	26.1936	29.1439	14.968	32.1561	29.9125	34.473	32.5146	34.1558	31.4675	21.866	29.109	31.8131	30.3525	31.1104	29.3941	30.0201	37.5374
	0.75	27.1559	27.2723	13.2201	28.5891	28.3557	25.9369	21.07	22.2925	11.899	24.1858	23.9017	28.4371	26.7874	27.1777	24.8489	17.6556	22.3401	23.6083	22.5627	23.2191	22.5074	21.9883	30.031
	0.7	21.5758	21.8368	9.46713	23.492	23.3933	21.0155	17.5621	17.6146	9.61114	18.8144	19.4791	23.5687	22.1941	22.2875	19.9962	14.6093	17.4595	18.0547	17.6874	18.2212	17.553	17.0729	24.7868
	0.65	17.6599	17.7354	7.10631	19.5082	19.5232	17.4673	14.7697	14.2658	7.9289	15.0318	16.3131	19.6724	18.5569	18.5953	16.5911	12.1681	14.1118	14.2799	13.9691	14.7292	14.2176	13.7849	20.6852
	0.6	14.6765	14.452	5.77621	16.4782	16.4463	14.5572	12.5312	11.8114	6.62876	12.2041	13.6658	16.5203	15.678	15.7213	13.7845	10.2677	11.6396	11.5428	11.2069	12.1692	11.7344	11.3228	17.4842
	0.55	12.2815	11.9867	4.63435	13.8843	13.7637	12.3274	10.6556	9.7634	5.56729	10.0085	11.5337	13.9515	13.3938	13.4098	11.5099	8.71025	9.55991	9.24221	9.09304	9.99419	9.67015	9.30542	14.8762
	0.5	10.1827	9.96258	3.78923	11.6836	11.5965	10.4011	9.03309	8.06245	4.70166	8.20278	9.70644	11.8401	11.375	11.2884	9.56404	7.40876	7.91534	7.50225	7.41066	8.19129	7.93362	7.77398	12.5566
	0.45	8.55607	8.17601	3.12771	9.74311	9.68008	8.70174	7.65144	6.75724	3.94445	6.71552	8.08652	9.88267	9.58505	9.46455	7.90889	6.25586	6.57802	6.16146	6.01334	6.83219	6.57263	6.52203	10.6591
	0.4	7.08414	6.77637	2.6522	8.11553	7.98039	7.27711	6.42179	5.54036	3.3544	5.50711	6.67874	8.17047	7.89633	7.87269	6.50937	5.28866	5.4406	5.06876	4.91797	5.666	5.43236	5.42627	8.9375
	0.35	5.81562	5.51505	2.23818	6.53994	6.43226	5.9224	5.36513	4.52523	2.83593	4.50097	5.42459	6.60059	6.46182	6.39344	5.23762	4.38266	4.4802	4.18301	4.03634	4.67729	4.42737	4.53005	7.42284
	0.3	4.6739	4.48174	1.95116	5.18239	5.11932	4.74966	4.35906	3.67614	2.41033	3.6271	4.37076	5.34965	5.20855	5.08966	4.11938	3.56292	3.63929	3.3928	3.31732	3.82192	3.65761	3.82052	6.13035
	0.25	3.74699	3.50599	1.70466	4.09054	4.0233	3.7547	3.44853	2.94557	2.06632	2.92113	3.43268	4.19561	4.06365	3.91031	3.22969	2.89102	2.96185	2.76134	2.68106	3.08541	2.93303	3.17512	4.83205
	0.2	2.91869	2.75532	1.52133	3.07253	3.01903	2.88452	2.67178	2.34295	1.77137	2.36592	2.69002	3.14191	3.06108	2.97926	2.54098	2.32719	2.38644	2.22435	2.18729	2.48019	2.34718	2.60092	3.74859
	0.15	2.22266	2.16976	1.3696	2.26711	2.26094	2.17835	2.06818	1.8849	1.53796	1.9229	2.10251	2.37092	2.28272	2.2239	2.02527	1.87307	1.90397	1.81372	1.79651	1.95071	1.8787	2.11784	2.78972
	0.1	1.68528	1.69562	1.24737	1.71082	1.70572	1.6642	1.61607	1.53343	1.33247	1.57912	1.64425	1.73807	1.71377	1.68877	1.61931	1.52459	1.52598	1.49066	1.48538	1.55172	1.52304	1.7032	2.0443
	0.05	1.30558	1.33488	1.13084	1.31736	1.31775	1.2932	1.28086	1.25109	1.17394	1.28254	1.30102	1.31733	1.31767	1.31944	1.29746	1.24031	1.24506	1.24521	1.23189	1.24248	1.24214	1.34855	1.4413
	Protein abundance
	percentile	Tissue 1	Tissue 2	Tissue 3	Tissue 4	Tissue 5	Tissue 6	Tissue 7	Tissue 8	Tissue 9	Tissue 10	Tissue 11	Tissue 12	Tissue 13	Tissue 14	Tissue 15	Tissue 16	Tissue 17	Tissue 18	Tissue 19	Tissue 20	Tissue 21	Tissue 22	Tissue 23
	1	123089	139874	384207	104411	99061.1	113015	471795	142047	191831	100962	325480	116652	93431.9	84624.1	132648	121520	81941.5	98405.8	69743.8	62907.5	106391	152688	106858
	0.95	3150.38	3035.73	4440.14	3079.12	2577.8	2606.36	2878.06	3227.58	3272.29	3099.21	3207.12	2603.29	2517.95	2378.23	3038.26	2768.81	3214.04	3247.64	3012.97	3164.69	3532.52	3246.13	3032.82
	0.9	1508.34	1450.15	1945.63	1511.44	1327.44	1330.2	1330.81	1552.34	1567.83	1521.6	1562.24	1296.47	1174.26	1174.79	1408.65	1280.99	1655.15	1610.93	1504.56	1417.23	1733.61	1478.66	1427.8
	0.85	925.522	913.402	1172.26	921.481	821.703	852.989	786.678	972.346	935.764	959.262	901.961	837.1	727.9	716.168	842.416	771.95	1025.12	944.571	928.306	912.775	1030.2	923.538	940.23
	0.8	659.823	611.478	795.451	658.028	565.955	618.528	517.384	662.501	630.661	675.504	590.502	571.604	497.999	504.6	552.357	524.739	703.164	638.438	647.806	636.741	703.563	623.12	662.827
	0.75	495.49	448.925	580.506	483.044	410.721	462.99	363.047	495.041	457.791	489.195	421.91	412.408	363.682	362.327	402.72	374.548	517.958	458.622	480.692	470.558	506.742	445.517	491.436
	0.7	384.7	343.756	437.383	368.402	311.277	354.198	276.546	382.031	346.725	370.19	320.514	313.181	266.944	271.898	292.932	274.402	391.993	348.173	370.39	348.71	394.702	325.118	379.93
	0.65	302.034	268.277	331.665	290.571	235.973	281.555	222.248	302.023	276.03	287.625	251.158	239.428	201.229	210.704	221.579	205.08	307.802	259.996	292.544	264.936	306.689	238.07	297.545
	0.6	246.225	212.099	268.806	230.952	183.691	230.287	175.218	239.999	221.016	233.336	195.608	183.203	150.989	161.384	167.431	158.908	250.707	206.745	231.321	210.49	243.579	181.338	238.269
	0.55	204.304	172.392	220.288	189.155	146.956	191.877	142.638	197.473	177.618	187.523	154.455	141.645	118.04	123.699	129.289	122.143	205.769	161.778	187.366	165.346	198.902	143.901	192.026
	0.5	164.321	139.792	176.031	153.582	117.39	161.948	118.141	163.594	146.654	149.743	124.878	115.341	92.8158	99.7254	103.954	96.2719	167.78	128.545	151.254	131.676	161.602	115.03	158.99
	0.45	137.96	114.135	147.234	126.413	94.4161	137.328	97.7878	139.478	122.332	123.29	101.836	94.3521	72.3483	79.0629	83.1443	75.9931	139.625	102.747	122.503	105.743	132.068	92.2542	129.859
	0.4	115.943	94.5949	121.457	104.385	75.476	116.014	81.856	117.212	104.005	101.485	83.0666	76.1376	57.292	62.6051	68.8262	61.3863	115.657	83.2228	100.199	86.0658	107.614	73.0391	109.223
	0.35	97.4001	79.0131	96.7439	85.5028	61.3468	98.0097	67.3809	99.1845	88.2952	86.3283	68.3984	60.6248	45.5424	49.6168	55.8602	50.3915	96.6171	66.5418	81.6789	70.2994	87.9997	58.1553	88.7878
	0.3	80.7592	66.3475	80.7448	71.1101	49.6353	82.4922	56.5761	84.7628	74.0802	69.9977	55.9605	49.8525	36.2735	40.564	46.2642	41.3986	80.238	52.5782	68.0778	56.4555	71.8333	46.4836	72.9361
	0.25	68.1037	55.3109	65.0718	58.2375	39.5623	68.1066	47.4007	72.0703	61.0307	57.8808	45.376	40.8957	29.2198	32.1464	36.8373	33.5568	65.5171	42.0835	55.4303	45.369	58.3114	37.3007	59.7075
	0.2	56.0231	45.4517	51.0592	47.3945	31.5866	55.8888	39.1386	60.4213	49.0905	47.4406	36.281	32.9379	23.3996	25.7539	29.3238	26.5749	52.8001	32.1813	44.8059	36.6544	47.549	29.3356	47.5892
	0.15	44.7206	36.5527	38.3469	37.7479	24.4415	45.5321	32.487	48.9685	39.7904	37.7734	28.1531	25.7972	18.1399	20.0492	22.7646	20.7818	41.7682	24.1133	35.203	28.8502	37.7895	22.8007	37.9555
	0.1	34.7501	28.4395	29.2531	28.3711	17.9998	35.0244	26.2245	38.6744	30.7162	29.6457	21.0136	19.2676	13.1516	14.3514	16.8726	15.5927	32.1935	17.0971	26.2952	21.7449	28.0935	17.0085	28.5565
	0.05	24.735	20.0719	20.8457	19.8791	12.0769	24.6344	18.6914	28.4969	22.7342	21.2841	13.2323	13.5247	8.7549	9.29364	11.3051	10.7011	22.8765	10.9742	18.1706	15.3448	19.9184	10.714	18.9169
