# Supplementary material for: Predicting Tissue-Specific mRNA and Protein Abundance in Maize: A Machine Learning Approach
Source: Front Artif Intell. 2022 May 26;5:830170. doi: 10.3389/frai.2022.830170 (PMC9204276; doi:10.3389/frai.2022.830170)
Supplement: Supplementary data 2 — The performance comparison of imputation for all expression levels. Table 2.XLSX has the performance comparison (FM: f-measure and AC: accuracy) of imputations versus without imputation. It is based on all expression levels, k-mer sizes of 3,4,5,6, and 7, and algorithms (BN: Bayesian Network; DT: Decision Tree; kNN: k-Nearest Neighbors; SVM: Support Vector Machine) for mRNA, protein abundance, and combined of both abundances. [file Table_2.XLSX]

## Sheet: Sheet1
		mRNA abundance				Protein abundance				Combined
		Imputation		Without imputation		Imputation		Without imputation		Imputation		Without imputation
K	Algorithm	FM	AC	FM	AC	FM	AC	FM	AC	FM	AC	FM	AC
3	BN	0.75	0.77	0.56	0.58	0.73	0.75	0.64	0.61	0.71	0.73	0.59	0.55
3	DT	0.75	0.76	0.59	0.6	0.73	0.74	0.61	0.61	0.7	0.71	0.56	0.58
3	kNN	0.71	0.71	0.67	0.53	0.69	0.7	0.68	0.55	0.64	0.66	0.68	0.56
3	SVM	0.59	0.58	0.59	0.58	0.6	0.59	0.61	0.6	0.53	0.56	0.55	0.57
4	BN	0.75	0.77	0.5	0.55	0.73	0.75	0.57	0.54	0.71	0.73	0.55	0.51
4	DT	0.75	0.75	0.55	0.56	0.73	0.74	0.55	0.55	0.69	0.71	0.54	0.55
4	kNN	0.7	0.7	0.67	0.52	0.69	0.7	0.67	0.53	0.64	0.66	0.68	0.55
4	SVM	0.56	0.59	0.55	0.54	0.6	0.6	0.55	0.54	0.51	0.55	0.53	0.53
5	BN	0.75	0.77	0.51	0.56	0.73	0.75	0.57	0.55	0.71	0.73	0.56	0.52
5	DT	0.74	0.75	0.56	0.56	0.72	0.73	0.55	0.56	0.69	0.71	0.54	0.54
5	kNN	0.7	0.7	0.67	0.52	0.67	0.68	0.67	0.53	0.63	0.65	0.68	0.55
5	SVM	0.57	0.59	0.56	0.55	0.57	0.57	0.55	0.54	0.51	0.55	0.53	0.54
6	BN	0.75	0.76	0.54	0.58	0.73	0.75	0.58	0.55	0.71	0.73	0.57	0.53
6	DT	0.74	0.75	0.56	0.57	0.72	0.73	0.55	0.55	0.69	0.71	0.54	0.54
6	kNN	0.68	0.68	0.67	0.52	0.66	0.68	0.67	0.53	0.62	0.65	0.68	0.55
6	SVM	0.56	0.55	0.57	0.56	0.45	0.53	0.54	0.54	0.5	0.52	0.53	0.53
7	BN	0.75	0.76	0.57	0.61	0.73	0.76	0.58	0.54	0.7	0.73	0.57	0.52
7	DT	0.74	0.75	0.57	0.58	0.72	0.73	0.54	0.54	0.68	0.71	0.54	0.53
7	kNN	0.67	0.68	0.67	0.53	0.64	0.66	0.67	0.53	0.6	0.63	0.68	0.54
7	SVM	0.52	0.55	0.57	0.57	0.55	0.57	0.54	0.53	0.51	0.53	0.53	0.53
