# Supplementary material for: Predicting Tissue-Specific mRNA and Protein Abundance in Maize: A Machine Learning Approach
Source: Front Artif Intell. 2022 May 26;5:830170. doi: 10.3389/frai.2022.830170 (PMC9204276; doi:10.3389/frai.2022.830170)
Supplement: Supplementary data 3 — The performance comparison of imputation for Top 5%. Table 3.XLSX has the performance comparison (FM: f-measure and AC: accuracy) of imputations versus without imputation for only Top 5% expression level. It is based on k-mer sizes 3,4,5,6, and 7, and algorithms (BN: Bayesian Network; DT: Decision Tree; kNN: k-Nearest Neighbors; SVM: Support Vector Machine) for mRNA abundance and protein abundance. [file Table_3.XLSX]

## Sheet: Sheet1
		mRNA abundance				Protein abundance
		Imputation		Without imputation		Imputation		Without imputation
K	Algorithm	FM	AC	FM	AC	FM	AC	FM	AC
3	BN	0.88	0.89	0.62	0.66	0.87	0.88	0.66	0.65
3	DT	0.88	0.89	0.63	0.65	0.86	0.88	0.59	0.64
3	kNN	0.85	0.86	0.71	0.61	0.83	0.84	0.73	0.64
3	SVM	0.7	0.7	0.7	0.7	0.68	0.68	0.69	0.69
4	BN	0.88	0.89	0.56	0.6	0.87	0.89	0.59	0.53
4	DT	0.88	0.89	0.61	0.58	0.87	0.88	0.6	0.58
4	kNN	0.85	0.86	0.69	0.58	0.83	0.85	0.71	0.6
4	SVM	0.73	0.72	0.63	0.59	0.7	0.7	0.6	0.58
5	BN	0.88	0.88	0.54	0.62	0.87	0.88	0.59	0.55
5	DT	0.88	0.88	0.62	0.6	0.87	0.87	0.59	0.59
5	kNN	0.82	0.84	0.7	0.58	0.81	0.83	0.71	0.61
5	SVM	0.64	0.6	0.62	0.6	0.51	0.54	0.6	0.58
6	BN	0.88	0.89	0.58	0.64	0.87	0.88	0.6	0.56
6	DT	0.88	0.89	0.61	0.6	0.86	0.87	0.59	0.58
6	kNN	0.83	0.84	0.7	0.59	0.8	0.82	0.72	0.61
6	SVM	0.5	0.56	0.61	0.6	0.38	0.55	0.59	0.59
7	BN	0.88	0.88	0.62	0.65	0.87	0.88	0.58	0.52
7	DT	0.88	0.88	0.6	0.6	0.86	0.87	0.56	0.56
7	kNN	0.82	0.83	0.7	0.59	0.77	0.8	0.71	0.6
7	SVM	0.59	0.63	0.6	0.6	0.6	0.62	0.57	0.56
