# Supplementary material for: Predicting Tissue-Specific mRNA and Protein Abundance in Maize: A Machine Learning Approach
Source: Front Artif Intell. 2022 May 26;5:830170. doi: 10.3389/frai.2022.830170 (PMC9204276; doi:10.3389/frai.2022.830170)
Supplement: Supplementary data 4 — A complete set of results. Table 4.XLSX has a complete set of results for all the experiments and classifiers. [file Table_4.XLSX]

## Sheet: Supplementary_data_4.csv
Exp_Num	k	Sequence Type	Expression Type	Expression Level	Tissue Num	Feature Name	TP	FN	FP	TN	Accuracy	Precision	Recall	F_measure	Algorithm	Model
1483	7	kN	RA	T95	1	gt01-T95	687	402	430	659	0.617998	0.61504	0.630854	0.622847	NBk	NBk
1483	7	kN	RA	T95	2	gt02-T95	658	426	440	644	0.600554	0.599271	0.607011	0.603116	NBk	NBk
1483	7	kN	RA	T95	3	gt03-T95	219	225	117	327	0.614865	0.651786	0.493243	0.561538	NBk	NBk
1483	7	kN	RA	T95	4	gt04-T95	680	412	453	639	0.603938	0.600177	0.622711	0.611236	NBk	NBk
1483	7	kN	RA	T95	5	gt05-T95	715	402	478	639	0.606088	0.599329	0.640107	0.619048	NBk	NBk
1483	7	kN	RA	T95	6	gt06-T95	673	434	462	645	0.595303	0.592952	0.607949	0.600357	NBk	NBk
1483	7	kN	RA	T95	7	gt07-T95	643	441	441	643	0.593173	0.593173	0.593173	0.593173	NBk	NBk
1483	7	kN	RA	T95	8	gt08-T95	611	403	409	605	0.599606	0.59902	0.602564	0.600787	NBk	NBk
1483	7	kN	RA	T95	9	gt09-T95	404	380	300	484	0.566327	0.573864	0.515306	0.543011	NBk	NBk
1483	7	kN	RA	T95	10	gt10-T95	716	405	465	656	0.611954	0.606266	0.638715	0.622068	NBk	NBk
1483	7	kN	RA	T95	11	gt11-T95	714	449	483	680	0.599312	0.596491	0.613929	0.605085	NBk	NBk
1483	7	kN	RA	T95	12	gt12-T95	655	400	443	612	0.600474	0.596539	0.620853	0.608453	NBk	NBk
1483	7	kN	RA	T95	13	gt13-T95	673	390	437	626	0.611007	0.606306	0.633114	0.61942	NBk	NBk
1483	7	kN	RA	T95	14	gt14-T95	648	446	439	655	0.595521	0.596136	0.592322	0.594223	NBk	NBk
1483	7	kN	RA	T95	15	gt15-T95	593	469	463	599	0.561205	0.561553	0.55838	0.559962	NBk	NBk
1483	7	kN	RA	T95	16	gt16-T95	564	505	418	651	0.568288	0.574338	0.527596	0.549976	NBk	NBk
1483	7	kN	RA	T95	17	gt17-T95	670	428	401	697	0.622495	0.625584	0.6102	0.617796	NBk	NBk
1483	7	kN	RA	T95	18	gt18-T95	603	465	448	620	0.572566	0.573739	0.564607	0.569136	NBk	NBk
1483	7	kN	RA	T95	19	gt19-T95	596	385	385	596	0.607543	0.607543	0.607543	0.607543	NBk	NBk
1483	7	kN	RA	T95	20	gt20-T95	654	343	388	609	0.6334	0.627639	0.655968	0.641491	NBk	NBk
1483	7	kN	RA	T95	21	gt21-T95	671	431	402	700	0.622051	0.625349	0.608893	0.617011	NBk	NBk
1483	7	kN	RA	T95	22	gt22-T95	681	427	452	656	0.603339	0.601059	0.614621	0.607764	NBk	NBk
1483	7	kN	RA	T95	23	gt23-T95	657	389	441	605	0.60325	0.598361	0.628107	0.612873	NBk	NBk
1484	7	kN	RA	T90	1	gt01-T90	1358	813	992	1179	0.584293	0.577872	0.625518	0.600752	NBk	NBk
1484	7	kN	RA	T90	2	gt02-T90	1381	782	998	1165	0.588534	0.580496	0.638465	0.608102	NBk	NBk
1484	7	kN	RA	T90	3	gt03-T90	477	419	286	610	0.606585	0.625164	0.532366	0.575045	NBk	NBk
1484	7	kN	RA	T90	4	gt04-T90	1424	757	999	1182	0.597432	0.587701	0.652912	0.618593	NBk	NBk
1484	7	kN	RA	T90	5	gt05-T90	1421	814	1066	1169	0.579418	0.571371	0.635794	0.601864	NBk	NBk
1484	7	kN	RA	T90	6	gt06-T90	1318	896	967	1247	0.579268	0.576805	0.595303	0.585908	NBk	NBk
1484	7	kN	RA	T90	7	gt07-T90	1261	902	911	1252	0.580906	0.580571	0.582987	0.581776	NBk	NBk
1484	7	kN	RA	T90	8	gt08-T90	1288	739	882	1145	0.600148	0.593548	0.635422	0.613772	NBk	NBk
1484	7	kN	RA	T90	9	gt09-T90	866	700	671	895	0.562261	0.563435	0.553001	0.55817	NBk	NBk
1484	7	kN	RA	T90	10	gt10-T90	1369	870	1020	1219	0.577937	0.573043	0.611434	0.591616	NBk	NBk
1484	7	kN	RA	T90	11	gt11-T90	1414	911	1025	1300	0.583656	0.579746	0.608172	0.593619	NBk	NBk
1484	7	kN	RA	T90	12	gt12-T90	1342	767	931	1178	0.59744	0.590409	0.636321	0.612506	NBk	NBk
1484	7	kN	RA	T90	13	gt13-T90	1319	807	908	1218	0.59666	0.592277	0.620414	0.606019	NBk	NBk
1484	7	kN	RA	T90	14	gt14-T90	1346	836	990	1192	0.581577	0.576199	0.616865	0.595839	NBk	NBk
1484	7	kN	RA	T90	15	gt15-T90	1186	940	973	1153	0.550094	0.549328	0.557855	0.553559	NBk	NBk
1484	7	kN	RA	T90	16	gt16-T90	1241	894	889	1246	0.582436	0.582629	0.581265	0.581946	NBk	NBk
1484	7	kN	RA	T90	17	gt17-T90	1308	885	917	1276	0.589147	0.587865	0.596443	0.592123	NBk	NBk
1484	7	kN	RA	T90	18	gt18-T90	1248	883	915	1216	0.578132	0.576976	0.585641	0.581276	NBk	NBk
1484	7	kN	RA	T90	19	gt19-T90	1189	771	867	1093	0.582143	0.578307	0.606633	0.592131	NBk	NBk
1484	7	kN	RA	T90	20	gt20-T90	1262	730	860	1132	0.600904	0.594722	0.633534	0.613515	NBk	NBk
1484	7	kN	RA	T90	21	gt21-T90	1324	880	972	1232	0.579855	0.576655	0.600726	0.588444	NBk	NBk
1484	7	kN	RA	T90	22	gt22-T90	1320	893	994	1219	0.573656	0.570441	0.596475	0.583168	NBk	NBk
1484	7	kN	RA	T90	23	gt23-T90	1345	740	970	1115	0.589928	0.580994	0.645084	0.611364	NBk	NBk
1485	7	kN	RA	T85	1	gt01-T85	2062	1194	1485	1771	0.588606	0.581336	0.633292	0.606203	NBk	NBk
1485	7	kN	RA	T85	2	gt02-T85	2042	1201	1534	1709	0.578323	0.571029	0.629664	0.598915	NBk	NBk
1485	7	kN	RA	T85	3	gt03-T85	713	637	473	877	0.588889	0.60118	0.528148	0.562303	NBk	NBk
1485	7	kN	RA	T85	4	gt04-T85	2093	1179	1518	1754	0.587867	0.579618	0.63967	0.608165	NBk	NBk
1485	7	kN	RA	T85	5	gt05-T85	2176	1176	1592	1760	0.587112	0.577495	0.649165	0.611236	NBk	NBk
1485	7	kN	RA	T85	6	gt06-T85	2060	1260	1592	1728	0.570482	0.564074	0.620482	0.590935	NBk	NBk
1485	7	kN	RA	T85	7	gt07-T85	1884	1363	1411	1836	0.572836	0.571775	0.580228	0.575971	NBk	NBk
1485	7	kN	RA	T85	8	gt08-T85	1889	1149	1389	1649	0.582291	0.576266	0.621791	0.598163	NBk	NBk
1485	7	kN	RA	T85	9	gt09-T85	1339	1009	1034	1314	0.564949	0.564265	0.570273	0.567253	NBk	NBk
1485	7	kN	RA	T85	10	gt10-T85	2088	1265	1583	1770	0.575306	0.568782	0.622726	0.594533	NBk	NBk
1485	7	kN	RA	T85	11	gt11-T85	2142	1342	1588	1896	0.579506	0.574263	0.614811	0.593845	NBk	NBk
1485	7	kN	RA	T85	12	gt12-T85	2002	1161	1442	1721	0.588524	0.581301	0.632943	0.606024	NBk	NBk
1485	7	kN	RA	T85	13	gt13-T85	1936	1253	1501	1688	0.568203	0.563282	0.607087	0.584365	NBk	NBk
1485	7	kN	RA	T85	14	gt14-T85	2049	1224	1512	1761	0.582035	0.5754	0.626031	0.599649	NBk	NBk
1485	7	kN	RA	T85	15	gt15-T85	1819	1372	1494	1697	0.550924	0.549049	0.570041	0.559348	NBk	NBk
1485	7	kN	RA	T85	16	gt16-T85	1896	1306	1428	1774	0.573079	0.570397	0.59213	0.58106	NBk	NBk
1485	7	kN	RA	T85	17	gt17-T85	1936	1349	1447	1838	0.574429	0.572273	0.589346	0.580684	NBk	NBk
1485	7	kN	RA	T85	18	gt18-T85	1848	1344	1436	1756	0.564536	0.562728	0.578947	0.570723	NBk	NBk
1485	7	kN	RA	T85	19	gt19-T85	1808	1130	1340	1598	0.579646	0.574333	0.615385	0.594151	NBk	NBk
1485	7	kN	RA	T85	20	gt20-T85	1884	1105	1367	1622	0.586484	0.579514	0.630311	0.603846	NBk	NBk
1485	7	kN	RA	T85	21	gt21-T85	2001	1301	1475	1827	0.579649	0.575662	0.605996	0.59044	NBk	NBk
1485	7	kN	RA	T85	22	gt22-T85	1970	1346	1540	1776	0.564837	0.561254	0.594089	0.577205	NBk	NBk
1485	7	kN	RA	T85	23	gt23-T85	1930	1200	1459	1671	0.57524	0.56949	0.616613	0.592115	NBk	NBk
1486	7	kN	RA	T80	1	gt01-T80	2679	1664	2065	2278	0.570688	0.564713	0.616855	0.589634	NBk	NBk
1486	7	kN	RA	T80	2	gt02-T80	2756	1571	2103	2224	0.575456	0.567195	0.636931	0.600044	NBk	NBk
1486	7	kN	RA	T80	3	gt03-T80	935	865	672	1128	0.573056	0.581829	0.519444	0.54887	NBk	NBk
1486	7	kN	RA	T80	4	gt04-T80	2856	1505	2072	2289	0.589888	0.579545	0.654896	0.614921	NBk	NBk
1486	7	kN	RA	T80	5	gt05-T80	2939	1533	2177	2295	0.585197	0.574472	0.6572	0.613058	NBk	NBk
1486	7	kN	RA	T80	6	gt06-T80	2744	1682	2159	2267	0.566087	0.559657	0.619973	0.588273	NBk	NBk
1486	7	kN	RA	T80	7	gt07-T80	2608	1720	2019	2309	0.568045	0.563648	0.602588	0.582468	NBk	NBk
1486	7	kN	RA	T80	8	gt08-T80	2518	1532	1916	2134	0.574321	0.567885	0.621728	0.593588	NBk	NBk
1486	7	kN	RA	T80	9	gt09-T80	1784	1350	1380	1754	0.564454	0.563843	0.569241	0.566529	NBk	NBk
1486	7	kN	RA	T80	10	gt10-T80	2809	1662	2168	2303	0.571684	0.564396	0.628271	0.594623	NBk	NBk
1486	7	kN	RA	T80	11	gt11-T80	2913	1727	2231	2409	0.573491	0.566291	0.627802	0.595462	NBk	NBk
1486	7	kN	RA	T80	12	gt12-T80	2756	1461	2041	2176	0.584776	0.574526	0.653545	0.611493	NBk	NBk
1486	7	kN	RA	T80	13	gt13-T80	2727	1522	2047	2202	0.580019	0.571219	0.641798	0.604455	NBk	NBk
1486	7	kN	RA	T80	14	gt14-T80	2761	1602	2107	2256	0.574948	0.567173	0.632821	0.598202	NBk	NBk
1486	7	kN	RA	T80	15	gt15-T80	2442	1810	2008	2244	0.551035	0.548764	0.574318	0.56125	NBk	NBk
1486	7	kN	RA	T80	16	gt16-T80	2522	1753	1951	2324	0.566784	0.563827	0.589942	0.576589	NBk	NBk
1486	7	kN	RA	T80	17	gt17-T80	2580	1803	2016	2367	0.564339	0.561358	0.588638	0.574674	NBk	NBk
1486	7	kN	RA	T80	18	gt18-T80	2494	1760	1975	2279	0.561001	0.558067	0.586272	0.571822	NBk	NBk
1486	7	kN	RA	T80	19	gt19-T80	2377	1538	1795	2120	0.57433	0.569751	0.607152	0.587857	NBk	NBk
1486	7	kN	RA	T80	20	gt20-T80	2490	1495	1851	2134	0.580176	0.573601	0.624843	0.598126	NBk	NBk
1486	7	kN	RA	T80	21	gt21-T80	2636	1769	2085	2320	0.562543	0.558356	0.598411	0.57769	NBk	NBk
1486	7	kN	RA	T80	22	gt22-T80	2600	1818	2069	2349	0.560095	0.556864	0.588502	0.572246	NBk	NBk
1486	7	kN	RA	T80	23	gt23-T80	2651	1520	1983	2188	0.580077	0.572076	0.635579	0.602158	NBk	NBk
1487	7	kN	RA	T75	1	gt01-T75	3424	2004	2624	2804	0.573692	0.566138	0.630803	0.596724	NBk	NBk
1487	7	kN	RA	T75	2	gt02-T75	3343	2064	2546	2861	0.573701	0.567669	0.618273	0.591891	NBk	NBk
1487	7	kN	RA	T75	3	gt03-T75	1168	1080	905	1343	0.558496	0.563435	0.519573	0.540616	NBk	NBk
1487	7	kN	RA	T75	4	gt04-T75	3511	1937	2692	2756	0.575165	0.566016	0.644457	0.602695	NBk	NBk
1487	7	kN	RA	T75	5	gt05-T75	3638	1943	2741	2840	0.580362	0.570309	0.651855	0.608361	NBk	NBk
1487	7	kN	RA	T75	6	gt06-T75	3550	1987	2743	2794	0.572873	0.564119	0.641141	0.600169	NBk	NBk
1487	7	kN	RA	T75	7	gt07-T75	3250	2159	2487	2922	0.570531	0.566498	0.60085	0.583169	NBk	NBk
1487	7	kN	RA	T75	8	gt08-T75	3267	1793	2442	2618	0.581522	0.572254	0.645652	0.606742	NBk	NBk
1487	7	kN	RA	T75	9	gt09-T75	2217	1706	1788	2135	0.554678	0.553558	0.565129	0.559284	NBk	NBk
1487	7	kN	RA	T75	10	gt10-T75	3567	2021	2818	2770	0.567019	0.558653	0.638332	0.595841	NBk	NBk
1487	7	kN	RA	T75	11	gt11-T75	3616	2182	2751	3047	0.574595	0.567928	0.623663	0.594492	NBk	NBk
1487	7	kN	RA	T75	12	gt12-T75	3418	1851	2590	2679	0.578573	0.568908	0.6487	0.60619	NBk	NBk
1487	7	kN	RA	T75	13	gt13-T75	3458	1851	2625	2684	0.578452	0.56847	0.651347	0.607093	NBk	NBk
1487	7	kN	RA	T75	14	gt14-T75	3420	2031	2674	2777	0.568428	0.561208	0.627408	0.592464	NBk	NBk
1487	7	kN	RA	T75	15	gt15-T75	3057	2258	2627	2688	0.540452	0.537825	0.575165	0.555869	NBk	NBk
1487	7	kN	RA	T75	16	gt16-T75	3159	2179	2514	2824	0.560416	0.556848	0.591795	0.57379	NBk	NBk
1487	7	kN	RA	T75	17	gt17-T75	3268	2212	2560	2920	0.564599	0.560741	0.59635	0.577998	NBk	NBk
1487	7	kN	RA	T75	18	gt18-T75	3104	2212	2636	2680	0.544018	0.540767	0.583898	0.561505	NBk	NBk
1487	7	kN	RA	T75	19	gt19-T75	2902	1990	2289	2603	0.562653	0.559045	0.593213	0.575622	NBk	NBk
1487	7	kN	RA	T75	20	gt20-T75	3163	1819	2319	2663	0.584705	0.576979	0.634886	0.604549	NBk	NBk
1487	7	kN	RA	T75	21	gt21-T75	3371	2136	2652	2855	0.565281	0.559688	0.61213	0.584735	NBk	NBk
1487	7	kN	RA	T75	22	gt22-T75	3172	2349	2584	2937	0.553251	0.551077	0.574534	0.562561	NBk	NBk
1487	7	kN	RA	T75	23	gt23-T75	3313	1899	2534	2678	0.574731	0.566615	0.635649	0.59915	NBk	NBk
1488	7	kN	RA	T70	1	gt01-T70	4039	2469	3151	3357	0.568224	0.561752	0.620621	0.589721	NBk	NBk
1488	7	kN	RA	T70	2	gt02-T70	4214	2265	3250	3229	0.574394	0.564577	0.650409	0.604461	NBk	NBk
1488	7	kN	RA	T70	3	gt03-T70	1387	1311	1060	1638	0.5606	0.566817	0.514085	0.539164	NBk	NBk
1488	7	kN	RA	T70	4	gt04-T70	4288	2250	3271	3267	0.577776	0.567271	0.655858	0.608356	NBk	NBk
1488	7	kN	RA	T70	5	gt05-T70	4500	2197	3369	3328	0.584441	0.571864	0.671943	0.617877	NBk	NBk
1488	7	kN	RA	T70	6	gt06-T70	4237	2407	3304	3340	0.570214	0.561862	0.637718	0.597392	NBk	NBk
1488	7	kN	RA	T70	7	gt07-T70	3860	2630	3029	3461	0.564022	0.560314	0.594761	0.577024	NBk	NBk
1488	7	kN	RA	T70	8	gt08-T70	3843	2232	3008	3067	0.568724	0.56094	0.632593	0.594616	NBk	NBk
1488	7	kN	RA	T70	9	gt09-T70	2687	2022	2176	2533	0.554258	0.55254	0.570609	0.561429	NBk	NBk
1488	7	kN	RA	T70	10	gt10-T70	4232	2473	3350	3355	0.565772	0.558164	0.631171	0.592427	NBk	NBk
1488	7	kN	RA	T70	11	gt11-T70	4411	2548	3422	3537	0.571059	0.56313	0.633855	0.596403	NBk	NBk
1488	7	kN	RA	T70	12	gt12-T70	4181	2140	3120	3201	0.583927	0.572661	0.661446	0.61386	NBk	NBk
1488	7	kN	RA	T70	13	gt13-T70	4179	2192	3143	3228	0.581306	0.570746	0.655941	0.610385	NBk	NBk
1488	7	kN	RA	T70	14	gt14-T70	4196	2345	3260	3281	0.571549	0.562768	0.641492	0.599557	NBk	NBk
1488	7	kN	RA	T70	15	gt15-T70	3810	2563	3135	3238	0.552958	0.548596	0.597835	0.572158	NBk	NBk
1488	7	kN	RA	T70	16	gt16-T70	3886	2516	3007	3395	0.56865	0.56376	0.606998	0.584581	NBk	NBk
1488	7	kN	RA	T70	17	gt17-T70	3958	2616	3127	3447	0.563204	0.558645	0.602069	0.579545	NBk	NBk
1488	7	kN	RA	T70	18	gt18-T70	3806	2569	3158	3217	0.550824	0.546525	0.59702	0.570657	NBk	NBk
1488	7	kN	RA	T70	19	gt19-T70	3431	2439	2745	3125	0.558433	0.555538	0.584497	0.56965	NBk	NBk
1488	7	kN	RA	T70	20	gt20-T70	3767	2211	2877	3101	0.57444	0.566978	0.630144	0.596894	NBk	NBk
1488	7	kN	RA	T70	21	gt21-T70	3958	2644	3221	3381	0.555816	0.55133	0.599515	0.574414	NBk	NBk
1488	7	kN	RA	T70	22	gt22-T70	3849	2773	3208	3414	0.548399	0.545416	0.581244	0.56276	NBk	NBk
1488	7	kN	RA	T70	23	gt23-T70	3974	2276	3112	3138	0.56896	0.560824	0.63584	0.595981	NBk	NBk
1489	7	kN	PA	T95	1	pt01-T95	181	148	144	185	0.556231	0.556923	0.550152	0.553517	NBk	NBk
1489	7	kN	PA	T95	2	pt02-T95	212	150	157	205	0.575967	0.574526	0.585635	0.580027	NBk	NBk
1489	7	kN	PA	T95	3	pt03-T95	106	112	89	129	0.538991	0.54359	0.486239	0.513317	NBk	NBk
1489	7	kN	PA	T95	4	pt04-T95	207	146	159	194	0.567989	0.565574	0.586402	0.5758	NBk	NBk
1489	7	kN	PA	T95	5	pt05-T95	230	177	181	226	0.560197	0.559611	0.565111	0.562347	NBk	NBk
1489	7	kN	PA	T95	6	pt06-T95	240	176	184	232	0.567308	0.566038	0.576923	0.571429	NBk	NBk
1489	7	kN	PA	T95	7	pt07-T95	163	135	119	179	0.573826	0.578014	0.54698	0.562069	NBk	NBk
1489	7	kN	PA	T95	8	pt08-T95	193	145	143	195	0.573964	0.574405	0.571006	0.5727	NBk	NBk
1489	7	kN	PA	T95	9	pt09-T95	151	139	140	150	0.518966	0.5189	0.52069	0.519793	NBk	NBk
1489	7	kN	PA	T95	10	pt10-T95	212	132	143	201	0.600291	0.597183	0.616279	0.606581	NBk	NBk
1489	7	kN	PA	T95	11	pt11-T95	168	138	138	168	0.54902	0.54902	0.54902	0.54902	NBk	NBk
1489	7	kN	PA	T95	12	pt12-T95	244	165	165	244	0.596577	0.596577	0.596577	0.596577	NBk	NBk
1489	7	kN	PA	T95	13	pt13-T95	265	178	184	259	0.591422	0.5902	0.598194	0.59417	NBk	NBk
1489	7	kN	PA	T95	14	pt14-T95	278	177	208	247	0.576923	0.572016	0.610989	0.590861	NBk	NBk
1489	7	kN	PA	T95	15	pt15-T95	145	140	121	164	0.542105	0.545113	0.508772	0.526316	NBk	NBk
1489	7	kN	PA	T95	16	pt16-T95	243	173	188	228	0.566106	0.563805	0.584135	0.57379	NBk	NBk
1489	7	kN	PA	T95	17	pt17-T95	196	142	126	212	0.60355	0.608696	0.579882	0.593939	NBk	NBk
1489	7	kN	PA	T95	18	pt18-T95	196	166	163	199	0.54558	0.545961	0.541436	0.543689	NBk	NBk
1489	7	kN	PA	T95	19	pt19-T95	221	155	160	216	0.581117	0.580052	0.587766	0.583884	NBk	NBk
1489	7	kN	PA	T95	20	pt20-T95	214	165	160	219	0.57124	0.572193	0.564644	0.568393	NBk	NBk
1489	7	kN	PA	T95	21	pt21-T95	176	127	124	179	0.585809	0.586667	0.580858	0.583748	NBk	NBk
1489	7	kN	PA	T95	22	pt22-T95	179	156	146	189	0.549254	0.550769	0.534328	0.542424	NBk	NBk
1489	7	kN	PA	T95	23	pt23-T95	210	155	160	205	0.568493	0.567568	0.575342	0.571429	NBk	NBk
1490	7	kN	PA	T90	1	pt01-T90	398	261	270	389	0.597117	0.595808	0.603945	0.599849	NBk	NBk
1490	7	kN	PA	T90	2	pt02-T90	414	310	323	401	0.562845	0.561737	0.571823	0.566735	NBk	NBk
1490	7	kN	PA	T90	3	pt03-T90	249	186	199	236	0.557471	0.555804	0.572414	0.563986	NBk	NBk
1490	7	kN	PA	T90	4	pt04-T90	414	291	282	423	0.593617	0.594828	0.587234	0.591006	NBk	NBk
1490	7	kN	PA	T90	5	pt05-T90	502	311	344	469	0.597171	0.593381	0.617466	0.605184	NBk	NBk
1490	7	kN	PA	T90	6	pt06-T90	475	355	375	455	0.560241	0.558824	0.572289	0.565476	NBk	NBk
1490	7	kN	PA	T90	7	pt07-T90	353	243	261	335	0.577181	0.574919	0.592282	0.583471	NBk	NBk
1490	7	kN	PA	T90	8	pt08-T90	385	290	290	385	0.57037	0.57037	0.57037	0.57037	NBk	NBk
1490	7	kN	PA	T90	9	pt09-T90	299	280	284	295	0.512953	0.512864	0.516408	0.51463	NBk	NBk
1490	7	kN	PA	T90	10	pt10-T90	390	297	311	376	0.557496	0.556348	0.567686	0.56196	NBk	NBk
1490	7	kN	PA	T90	11	pt11-T90	350	261	244	367	0.586743	0.589226	0.572831	0.580913	NBk	NBk
1490	7	kN	PA	T90	12	pt12-T90	455	364	367	452	0.553724	0.553528	0.555556	0.55454	NBk	NBk
1490	7	kN	PA	T90	13	pt13-T90	499	388	389	498	0.562007	0.561937	0.56257	0.562254	NBk	NBk
1490	7	kN	PA	T90	14	pt14-T90	518	392	405	505	0.562088	0.561213	0.569231	0.565194	NBk	NBk
1490	7	kN	PA	T90	15	pt15-T90	311	258	262	307	0.543058	0.542757	0.546573	0.544658	NBk	NBk
1490	7	kN	PA	T90	16	pt16-T90	468	362	366	464	0.561446	0.561151	0.563855	0.5625	NBk	NBk
1490	7	kN	PA	T90	17	pt17-T90	395	281	277	399	0.587278	0.587798	0.58432	0.586053	NBk	NBk
1490	7	kN	PA	T90	18	pt18-T90	429	295	310	414	0.582182	0.580514	0.592541	0.586466	NBk	NBk
1490	7	kN	PA	T90	19	pt19-T90	385	367	337	415	0.531915	0.533241	0.511968	0.522388	NBk	NBk
1490	7	kN	PA	T90	20	pt20-T90	457	301	337	421	0.579156	0.575567	0.602902	0.588918	NBk	NBk
1490	7	kN	PA	T90	21	pt21-T90	357	248	261	344	0.579339	0.57767	0.590083	0.58381	NBk	NBk
1490	7	kN	PA	T90	22	pt22-T90	377	294	295	376	0.561103	0.561012	0.561848	0.56143	NBk	NBk
1490	7	kN	PA	T90	23	pt23-T90	410	319	304	425	0.572702	0.57423	0.562414	0.568261	NBk	NBk
1491	7	kN	PA	T85	1	pt01-T85	553	435	437	551	0.558704	0.558586	0.559717	0.559151	NBk	NBk
1491	7	kN	PA	T85	2	pt02-T85	645	441	487	599	0.572744	0.569788	0.593923	0.581605	NBk	NBk
1491	7	kN	PA	T85	3	pt03-T85	363	289	279	373	0.564417	0.565421	0.556748	0.561051	NBk	NBk
1491	7	kN	PA	T85	4	pt04-T85	627	430	468	589	0.575213	0.572603	0.593188	0.582714	NBk	NBk
1491	7	kN	PA	T85	5	pt05-T85	683	535	556	662	0.552135	0.551251	0.560755	0.555963	NBk	NBk
1491	7	kN	PA	T85	6	pt06-T85	689	555	569	675	0.548232	0.547695	0.553859	0.550759	NBk	NBk
1491	7	kN	PA	T85	7	pt07-T85	505	388	391	502	0.56383	0.563616	0.56551	0.564561	NBk	NBk
1491	7	kN	PA	T85	8	pt08-T85	553	459	461	551	0.545455	0.545365	0.546443	0.545903	NBk	NBk
1491	7	kN	PA	T85	9	pt09-T85	465	405	398	472	0.538506	0.538818	0.534483	0.536642	NBk	NBk
1491	7	kN	PA	T85	10	pt10-T85	608	422	464	566	0.569903	0.567164	0.590291	0.578497	NBk	NBk
1491	7	kN	PA	T85	11	pt11-T85	517	399	394	522	0.56714	0.567508	0.56441	0.565955	NBk	NBk
1491	7	kN	PA	T85	12	pt12-T85	697	532	556	673	0.557364	0.556265	0.567128	0.561644	NBk	NBk
1491	7	kN	PA	T85	13	pt13-T85	793	537	578	752	0.580827	0.57841	0.596241	0.58719	NBk	NBk
1491	7	kN	PA	T85	14	pt14-T85	775	590	632	733	0.552381	0.550817	0.567766	0.559163	NBk	NBk
1491	7	kN	PA	T85	15	pt15-T85	445	407	400	452	0.526408	0.526627	0.5223	0.524455	NBk	NBk
1491	7	kN	PA	T85	16	pt16-T85	712	532	551	693	0.564711	0.563737	0.572347	0.56801	NBk	NBk
1491	7	kN	PA	T85	17	pt17-T85	599	414	427	586	0.584896	0.583821	0.591313	0.587543	NBk	NBk
1491	7	kN	PA	T85	18	pt18-T85	580	504	485	599	0.543819	0.544601	0.535055	0.539786	NBk	NBk
1491	7	kN	PA	T85	19	pt19-T85	636	491	525	602	0.549246	0.547804	0.56433	0.555944	NBk	NBk
1491	7	kN	PA	T85	20	pt20-T85	626	511	523	614	0.545295	0.544822	0.550572	0.547682	NBk	NBk
1491	7	kN	PA	T85	21	pt21-T85	492	415	404	503	0.548512	0.549107	0.542448	0.545757	NBk	NBk
1491	7	kN	PA	T85	22	pt22-T85	560	446	439	567	0.560139	0.560561	0.55666	0.558603	NBk	NBk
1491	7	kN	PA	T85	23	pt23-T85	621	473	463	631	0.572212	0.572878	0.567642	0.570248	NBk	NBk
1492	7	kN	PA	T80	1	pt01-T80	744	573	614	703	0.549355	0.547865	0.56492	0.556262	NBk	NBk
1492	7	kN	PA	T80	2	pt02-T80	798	647	660	785	0.547751	0.547325	0.552249	0.549776	NBk	NBk
1492	7	kN	PA	T80	3	pt03-T80	482	387	383	486	0.556962	0.557225	0.554661	0.55594	NBk	NBk
1492	7	kN	PA	T80	4	pt04-T80	793	615	647	761	0.551847	0.550694	0.56321	0.556882	NBk	NBk
1492	7	kN	PA	T80	5	pt05-T80	922	700	711	911	0.565043	0.564605	0.568434	0.566513	NBk	NBk
1492	7	kN	PA	T80	6	pt06-T80	915	744	755	904	0.548222	0.547904	0.551537	0.549715	NBk	NBk
1492	7	kN	PA	T80	7	pt07-T80	683	507	524	666	0.566807	0.565866	0.57395	0.569879	NBk	NBk
1492	7	kN	PA	T80	8	pt08-T80	779	567	599	747	0.566865	0.565312	0.578752	0.571953	NBk	NBk
1492	7	kN	PA	T80	9	pt09-T80	654	507	494	667	0.568906	0.569686	0.563307	0.566479	NBk	NBk
1492	7	kN	PA	T80	10	pt10-T80	766	607	599	774	0.560816	0.561172	0.557902	0.559533	NBk	NBk
1492	7	kN	PA	T80	11	pt11-T80	663	559	566	656	0.539689	0.539463	0.542553	0.541004	NBk	NBk
1492	7	kN	PA	T80	12	pt12-T80	940	697	746	891	0.559255	0.557533	0.574221	0.565754	NBk	NBk
1492	7	kN	PA	T80	13	pt13-T80	1022	750	830	942	0.554176	0.551836	0.576749	0.564018	NBk	NBk
1492	7	kN	PA	T80	14	pt14-T80	1061	757	822	996	0.565732	0.563463	0.583608	0.573359	NBk	NBk
1492	7	kN	PA	T80	15	pt15-T80	605	529	532	602	0.532187	0.532102	0.53351	0.532805	NBk	NBk
1492	7	kN	PA	T80	16	pt16-T80	891	768	768	891	0.537071	0.537071	0.537071	0.537071	NBk	NBk
1492	7	kN	PA	T80	17	pt17-T80	725	626	611	740	0.542191	0.542665	0.53664	0.539635	NBk	NBk
1492	7	kN	PA	T80	18	pt18-T80	801	645	659	787	0.549101	0.54863	0.553942	0.551273	NBk	NBk
1492	7	kN	PA	T80	19	pt19-T80	837	665	640	862	0.565579	0.566689	0.557257	0.561934	NBk	NBk
1492	7	kN	PA	T80	20	pt20-T80	861	653	717	797	0.547556	0.545627	0.568692	0.556921	NBk	NBk
1492	7	kN	PA	T80	21	pt21-T80	665	543	553	655	0.546358	0.545977	0.550497	0.548228	NBk	NBk
1492	7	kN	PA	T80	22	pt22-T80	765	575	593	747	0.564179	0.563328	0.570896	0.567087	NBk	NBk
1492	7	kN	PA	T80	23	pt23-T80	843	615	644	814	0.568244	0.566913	0.578189	0.572496	NBk	NBk
1493	7	kN	PA	T75	1	pt01-T75	934	711	735	910	0.560486	0.559617	0.567781	0.563669	NBk	NBk
1493	7	kN	PA	T75	2	pt02-T75	1029	777	830	976	0.555094	0.553523	0.569767	0.561528	NBk	NBk
1493	7	kN	PA	T75	3	pt03-T75	610	476	468	618	0.565378	0.565863	0.561694	0.563771	NBk	NBk
1493	7	kN	PA	T75	4	pt04-T75	989	768	800	957	0.553785	0.552823	0.562891	0.557812	NBk	NBk
1493	7	kN	PA	T75	5	pt05-T75	1176	852	925	1103	0.561884	0.559733	0.579882	0.569629	NBk	NBk
1493	7	kN	PA	T75	6	pt06-T75	1161	912	951	1122	0.550651	0.549716	0.560058	0.554839	NBk	NBk
1493	7	kN	PA	T75	7	pt07-T75	836	650	654	832	0.561238	0.561074	0.562584	0.561828	NBk	NBk
1493	7	kN	PA	T75	8	pt08-T75	910	772	794	888	0.534483	0.534038	0.541023	0.537507	NBk	NBk
1493	7	kN	PA	T75	9	pt09-T75	789	661	676	774	0.538966	0.538567	0.544138	0.541338	NBk	NBk
1493	7	kN	PA	T75	10	pt10-T75	1001	715	801	915	0.558275	0.555494	0.583333	0.569073	NBk	NBk
1493	7	kN	PA	T75	11	pt11-T75	834	691	708	817	0.541311	0.540856	0.546885	0.543854	NBk	NBk
1493	7	kN	PA	T75	12	pt12-T75	1167	879	921	1125	0.560117	0.558908	0.570381	0.564586	NBk	NBk
1493	7	kN	PA	T75	13	pt13-T75	1308	908	1029	1187	0.562951	0.559692	0.590253	0.574566	NBk	NBk
1493	7	kN	PA	T75	14	pt14-T75	1348	926	1030	1244	0.569921	0.566863	0.592788	0.579536	NBk	NBk
1493	7	kN	PA	T75	15	pt15-T75	775	642	668	749	0.537756	0.537076	0.54693	0.541958	NBk	NBk
1493	7	kN	PA	T75	16	pt16-T75	1139	934	921	1152	0.552581	0.552913	0.549445	0.551173	NBk	NBk
1493	7	kN	PA	T75	17	pt17-T75	941	748	774	915	0.549438	0.548688	0.557134	0.552879	NBk	NBk
1493	7	kN	PA	T75	18	pt18-T75	1022	783	801	1004	0.561219	0.560614	0.566205	0.563396	NBk	NBk
1493	7	kN	PA	T75	19	pt19-T75	1031	846	824	1053	0.555141	0.555795	0.549281	0.552519	NBk	NBk
1493	7	kN	PA	T75	20	pt20-T75	1072	820	870	1022	0.553383	0.552008	0.566596	0.559207	NBk	NBk
1493	7	kN	PA	T75	21	pt21-T75	878	632	670	840	0.568874	0.567183	0.581457	0.574232	NBk	NBk
1493	7	kN	PA	T75	22	pt22-T75	931	745	741	935	0.556683	0.556818	0.555489	0.556153	NBk	NBk
1493	7	kN	PA	T75	23	pt23-T75	1042	781	828	995	0.558694	0.557219	0.571585	0.564311	NBk	NBk
1494	7	kN	PA	T70	1	pt01-T70	1103	872	921	1054	0.546076	0.54496	0.558481	0.551638	NBk	NBk
1494	7	kN	PA	T70	2	pt02-T70	1240	927	1019	1148	0.550992	0.548915	0.57222	0.560325	NBk	NBk
1494	7	kN	PA	T70	3	pt03-T70	706	594	602	698	0.54	0.539755	0.543077	0.541411	NBk	NBk
1494	7	kN	PA	T70	4	pt04-T70	1160	950	968	1142	0.545498	0.545113	0.549763	0.547428	NBk	NBk
1494	7	kN	PA	T70	5	pt05-T70	1370	1063	1118	1315	0.551788	0.550643	0.563091	0.556797	NBk	NBk
1494	7	kN	PA	T70	6	pt06-T70	1432	1055	1104	1383	0.565943	0.564669	0.575794	0.570177	NBk	NBk
1494	7	kN	PA	T70	7	pt07-T70	998	783	816	965	0.551095	0.550165	0.560359	0.555216	NBk	NBk
1494	7	kN	PA	T70	8	pt08-T70	1114	904	897	1121	0.553766	0.553953	0.552032	0.552991	NBk	NBk
1494	7	kN	PA	T70	9	pt09-T70	962	778	770	970	0.555172	0.555427	0.552874	0.554147	NBk	NBk
1494	7	kN	PA	T70	10	pt10-T70	1141	917	931	1127	0.55102	0.550676	0.554422	0.552542	NBk	NBk
1494	7	kN	PA	T70	11	pt11-T70	996	833	823	1006	0.547294	0.547554	0.54456	0.546053	NBk	NBk
1494	7	kN	PA	T70	12	pt12-T70	1417	1038	1123	1332	0.559878	0.557874	0.577189	0.567367	NBk	NBk
1494	7	kN	PA	T70	13	pt13-T70	1510	1150	1215	1445	0.555451	0.554128	0.567669	0.560817	NBk	NBk
1494	7	kN	PA	T70	14	pt14-T70	1592	1137	1328	1401	0.548369	0.545205	0.583364	0.56364	NBk	NBk
1494	7	kN	PA	T70	15	pt15-T70	931	770	847	854	0.524691	0.523622	0.547325	0.535211	NBk	NBk
1494	7	kN	PA	T70	16	pt16-T70	1340	1146	1111	1375	0.546058	0.546716	0.539019	0.54284	NBk	NBk
1494	7	kN	PA	T70	17	pt17-T70	1159	865	940	1084	0.554101	0.552168	0.572628	0.562212	NBk	NBk
1494	7	kN	PA	T70	18	pt18-T70	1192	972	945	1219	0.55707	0.557791	0.550832	0.55429	NBk	NBk
1494	7	kN	PA	T70	19	pt19-T70	1221	1030	1060	1191	0.535762	0.535292	0.542426	0.538835	NBk	NBk
1494	7	kN	PA	T70	20	pt20-T70	1247	1024	1078	1193	0.537208	0.536344	0.549097	0.542646	NBk	NBk
1494	7	kN	PA	T70	21	pt21-T70	1008	801	807	1002	0.555556	0.555372	0.557214	0.556291	NBk	NBk
1494	7	kN	PA	T70	22	pt22-T70	1108	901	901	1108	0.551518	0.551518	0.551518	0.551518	NBk	NBk
1494	7	kN	PA	T70	23	pt23-T70	1296	892	1062	1126	0.553473	0.549618	0.592322	0.570172	NBk	NBk
1495	7	kN	RA	B30	1	gt01-B30	3583	2903	2357	4129	0.594511	0.603199	0.552421	0.576694	NBk	NBk
1495	7	kN	RA	B30	2	gt02-B30	3365	3095	2280	4180	0.583978	0.596103	0.520898	0.555969	NBk	NBk
1495	7	kN	RA	B30	3	gt03-B30	1369	1337	1340	1366	0.505358	0.505353	0.505913	0.505633	NBk	NBk
1495	7	kN	RA	B30	4	gt04-B30	3406	3128	2263	4271	0.587466	0.600811	0.521273	0.558223	NBk	NBk
1495	7	kN	RA	B30	5	gt05-B30	3467	3222	2167	4522	0.597174	0.615371	0.518314	0.562688	NBk	NBk
1495	7	kN	RA	B30	6	gt06-B30	3334	3302	2358	4278	0.573538	0.585734	0.502411	0.540883	NBk	NBk
1495	7	kN	RA	B30	7	gt07-B30	3560	2921	2412	4069	0.588567	0.596115	0.549298	0.57175	NBk	NBk
1495	7	kN	RA	B30	8	gt08-B30	3106	2964	2250	3820	0.570511	0.57991	0.511697	0.543672	NBk	NBk
1495	7	kN	RA	B30	9	gt09-B30	2487	2212	2102	2597	0.540966	0.541948	0.529262	0.53553	NBk	NBk
1495	7	kN	RA	B30	10	gt10-B30	3448	3233	2546	4135	0.567505	0.575242	0.51609	0.544063	NBk	NBk
1495	7	kN	RA	B30	11	gt11-B30	3576	3369	2476	4469	0.579194	0.590879	0.514903	0.550281	NBk	NBk
1495	7	kN	RA	B30	12	gt12-B30	3251	3059	2180	4130	0.584865	0.598601	0.515214	0.553786	NBk	NBk
1495	7	kN	RA	B30	13	gt13-B30	3436	2919	2220	4135	0.595673	0.607496	0.540677	0.572142	NBk	NBk
1495	7	kN	RA	B30	14	gt14-B30	3433	3087	2316	4204	0.58566	0.597147	0.526534	0.559622	NBk	NBk
1495	7	kN	RA	B30	15	gt15-B30	3200	3167	2386	3981	0.563923	0.572861	0.502591	0.53543	NBk	NBk
1495	7	kN	RA	B30	16	gt16-B30	3336	3049	2541	3844	0.562255	0.567637	0.522475	0.54412	NBk	NBk
1495	7	kN	RA	B30	17	gt17-B30	3456	3091	2679	3868	0.55934	0.563325	0.527875	0.545024	NBk	NBk
1495	7	kN	RA	B30	18	gt18-B30	3128	3239	2522	3845	0.547589	0.553628	0.491283	0.520596	NBk	NBk
1495	7	kN	RA	B30	19	gt19-B30	3033	2802	2441	3394	0.550728	0.554074	0.519794	0.536387	NBk	NBk
1495	7	kN	RA	B30	20	gt20-B30	3078	2870	2221	3727	0.572041	0.580864	0.517485	0.547346	NBk	NBk
1495	7	kN	RA	B30	21	gt21-B30	3331	3235	2679	3887	0.54965	0.554243	0.50731	0.529739	NBk	NBk
1495	7	kN	RA	B30	22	gt22-B30	3456	3149	2839	3766	0.546707	0.549007	0.52324	0.535814	NBk	NBk
1495	7	kN	RA	B30	23	gt23-B30	3061	3179	2245	3995	0.565385	0.576894	0.490545	0.530227	NBk	NBk
1496	7	kN	RA	B25	1	gt01-B25	2938	2466	1977	3427	0.588916	0.597762	0.543671	0.569435	NBk	NBk
1496	7	kN	RA	B25	2	gt02-B25	2870	2510	1956	3424	0.584944	0.594695	0.533457	0.562414	NBk	NBk
1496	7	kN	RA	B25	3	gt03-B25	1123	1134	1110	1147	0.50288	0.502911	0.497563	0.500223	NBk	NBk
1496	7	kN	RA	B25	4	gt04-B25	2905	2540	1831	3614	0.598623	0.613387	0.533517	0.570671	NBk	NBk
1496	7	kN	RA	B25	5	gt05-B25	2996	2577	1860	3713	0.60192	0.616969	0.537592	0.574552	NBk	NBk
1496	7	kN	RA	B25	6	gt06-B25	2885	2644	2016	3513	0.578586	0.588655	0.521794	0.553212	NBk	NBk
1496	7	kN	RA	B25	7	gt07-B25	3039	2359	2005	3393	0.595776	0.602498	0.562986	0.582072	NBk	NBk
1496	7	kN	RA	B25	8	gt08-B25	2614	2449	1867	3196	0.57377	0.583352	0.516295	0.547779	NBk	NBk
1496	7	kN	RA	B25	9	gt09-B25	2064	1848	1738	2174	0.541667	0.542872	0.527607	0.535131	NBk	NBk
1496	7	kN	RA	B25	10	gt10-B25	2810	2757	2106	3461	0.56323	0.571603	0.50476	0.536106	NBk	NBk
1496	7	kN	RA	B25	11	gt11-B25	2990	2801	1996	3795	0.585823	0.599679	0.516318	0.554885	NBk	NBk
1496	7	kN	RA	B25	12	gt12-B25	2828	2429	1820	3437	0.595872	0.608434	0.537949	0.571025	NBk	NBk
1496	7	kN	RA	B25	13	gt13-B25	2927	2366	1946	3347	0.59267	0.600657	0.552995	0.575841	NBk	NBk
1496	7	kN	RA	B25	14	gt14-B25	2919	2514	1925	3508	0.591478	0.602601	0.537272	0.568065	NBk	NBk
1496	7	kN	RA	B25	15	gt15-B25	2723	2583	1965	3341	0.571429	0.580845	0.513193	0.544927	NBk	NBk
1496	7	kN	RA	B25	16	gt16-B25	2901	2423	2134	3190	0.572032	0.576167	0.544891	0.560093	NBk	NBk
1496	7	kN	RA	B25	17	gt17-B25	2836	2620	2205	3251	0.557826	0.562587	0.519795	0.540345	NBk	NBk
1496	7	kN	RA	B25	18	gt18-B25	2585	2719	2143	3161	0.541667	0.546743	0.487368	0.515351	NBk	NBk
1496	7	kN	RA	B25	19	gt19-B25	2509	2355	2056	2808	0.546567	0.549617	0.515831	0.532188	NBk	NBk
1496	7	kN	RA	B25	20	gt20-B25	2588	2368	1902	3054	0.569209	0.576392	0.522195	0.547957	NBk	NBk
1496	7	kN	RA	B25	21	gt21-B25	2892	2577	2246	3223	0.55906	0.562865	0.528799	0.5453	NBk	NBk
1496	7	kN	RA	B25	22	gt22-B25	2868	2636	2349	3155	0.547148	0.549741	0.521076	0.535025	NBk	NBk
1496	7	kN	RA	B25	23	gt23-B25	2614	2582	1822	3374	0.576212	0.58927	0.503079	0.542774	NBk	NBk
1497	7	kN	RA	B20	1	gt01-B20	2285	2042	1539	2788	0.586203	0.597542	0.52808	0.560667	NBk	NBk
1497	7	kN	RA	B20	2	gt02-B20	2291	2012	1530	2773	0.588427	0.599581	0.532419	0.564008	NBk	NBk
1497	7	kN	RA	B20	3	gt03-B20	910	895	854	951	0.515512	0.515873	0.504155	0.509947	NBk	NBk
1497	7	kN	RA	B20	4	gt04-B20	2469	1888	1527	2830	0.608102	0.617868	0.566674	0.591165	NBk	NBk
1497	7	kN	RA	B20	5	gt05-B20	2382	2076	1470	2988	0.602288	0.61838	0.53432	0.573285	NBk	NBk
1497	7	kN	RA	B20	6	gt06-B20	2286	2134	1546	2874	0.58371	0.596555	0.517195	0.554048	NBk	NBk
1497	7	kN	RA	B20	7	gt07-B20	2458	1859	1664	2653	0.591962	0.596312	0.569377	0.582533	NBk	NBk
1497	7	kN	RA	B20	8	gt08-B20	2081	1967	1563	2485	0.563982	0.571076	0.514081	0.541082	NBk	NBk
1497	7	kN	RA	B20	9	gt09-B20	1630	1497	1420	1707	0.533579	0.534426	0.521266	0.527764	NBk	NBk
1497	7	kN	RA	B20	10	gt10-B20	2379	2076	1718	2737	0.574186	0.580669	0.534007	0.556361	NBk	NBk
1497	7	kN	RA	B20	11	gt11-B20	2538	2092	1713	2917	0.589093	0.597036	0.548164	0.571557	NBk	NBk
1497	7	kN	RA	B20	12	gt12-B20	2258	1953	1453	2758	0.595583	0.608461	0.536215	0.570058	NBk	NBk
1497	7	kN	RA	B20	13	gt13-B20	2370	1863	1487	2746	0.6043	0.614467	0.559887	0.585909	NBk	NBk
1497	7	kN	RA	B20	14	gt14-B20	2327	2021	1595	2753	0.584177	0.59332	0.535189	0.562757	NBk	NBk
1497	7	kN	RA	B20	15	gt15-B20	2212	2031	1574	2669	0.575183	0.584258	0.521329	0.551003	NBk	NBk
1497	7	kN	RA	B20	16	gt16-B20	2354	1903	1734	2523	0.572821	0.575832	0.552972	0.56417	NBk	NBk
1497	7	kN	RA	B20	17	gt17-B20	2376	1990	1911	2455	0.553252	0.554234	0.544205	0.549174	NBk	NBk
1497	7	kN	RA	B20	18	gt18-B20	2177	2067	1781	2463	0.546654	0.550025	0.512959	0.530846	NBk	NBk
1497	7	kN	RA	B20	19	gt19-B20	2000	1893	1652	2241	0.544696	0.547645	0.513743	0.530152	NBk	NBk
1497	7	kN	RA	B20	20	gt20-B20	2139	1821	1505	2455	0.580051	0.586992	0.540152	0.562599	NBk	NBk
1497	7	kN	RA	B20	21	gt21-B20	2319	2059	1851	2527	0.553449	0.556115	0.529694	0.542583	NBk	NBk
1497	7	kN	RA	B20	22	gt22-B20	2351	2056	1891	2516	0.55219	0.55422	0.533469	0.543647	NBk	NBk
1497	7	kN	RA	B20	23	gt23-B20	2170	1985	1532	2623	0.576775	0.58617	0.522262	0.552374	NBk	NBk
1498	7	kN	RA	B15	1	gt01-B15	1811	1430	1229	2012	0.589787	0.595724	0.558778	0.57666	NBk	NBk
1498	7	kN	RA	B15	2	gt02-B15	1772	1451	1167	2056	0.593857	0.602926	0.549798	0.575138	NBk	NBk
1498	7	kN	RA	B15	3	gt03-B15	694	658	652	700	0.515533	0.515602	0.513314	0.514455	NBk	NBk
1498	7	kN	RA	B15	4	gt04-B15	1820	1449	1152	2117	0.602172	0.612382	0.556745	0.58324	NBk	NBk
1498	7	kN	RA	B15	5	gt05-B15	1891	1453	1194	2150	0.604217	0.612966	0.56549	0.588272	NBk	NBk
1498	7	kN	RA	B15	6	gt06-B15	1772	1540	1262	2050	0.576993	0.584047	0.535024	0.558462	NBk	NBk
1498	7	kN	RA	B15	7	gt07-B15	1823	1417	1253	1987	0.587963	0.592653	0.562654	0.577264	NBk	NBk
1498	7	kN	RA	B15	8	gt08-B15	1577	1459	1248	1788	0.554183	0.55823	0.519433	0.538133	NBk	NBk
1498	7	kN	RA	B15	9	gt09-B15	1266	1079	1092	1253	0.5371	0.536896	0.539872	0.53838	NBk	NBk
1498	7	kN	RA	B15	10	gt10-B15	1763	1574	1320	2017	0.566377	0.571846	0.528319	0.549221	NBk	NBk
1498	7	kN	RA	B15	11	gt11-B15	1867	1608	1334	2141	0.576691	0.583255	0.537266	0.559317	NBk	NBk
1498	7	kN	RA	B15	12	gt12-B15	1703	1460	1150	2013	0.587417	0.596916	0.538413	0.566157	NBk	NBk
1498	7	kN	RA	B15	13	gt13-B15	1867	1312	1177	2002	0.608525	0.613338	0.587292	0.600032	NBk	NBk
1498	7	kN	RA	B15	14	gt14-B15	1774	1485	1206	2053	0.587143	0.595302	0.544339	0.568681	NBk	NBk
1498	7	kN	RA	B15	15	gt15-B15	1706	1472	1231	1947	0.574733	0.580865	0.536816	0.557972	NBk	NBk
1498	7	kN	RA	B15	16	gt16-B15	1767	1426	1317	1876	0.570467	0.572957	0.553398	0.563008	NBk	NBk
1498	7	kN	RA	B15	17	gt17-B15	1795	1478	1436	1837	0.554843	0.555556	0.548427	0.551968	NBk	NBk
1498	7	kN	RA	B15	18	gt18-B15	1663	1519	1300	1882	0.55704	0.561255	0.522627	0.541253	NBk	NBk
1498	7	kN	RA	B15	19	gt19-B15	1529	1391	1258	1662	0.546404	0.548619	0.52363	0.535833	NBk	NBk
1498	7	kN	RA	B15	20	gt20-B15	1621	1348	1168	1801	0.576288	0.581212	0.545975	0.563043	NBk	NBk
1498	7	kN	RA	B15	21	gt21-B15	1823	1463	1401	1885	0.564212	0.565447	0.554778	0.560061	NBk	NBk
1498	7	kN	RA	B15	22	gt22-B15	1820	1486	1428	1878	0.559286	0.560345	0.550514	0.555386	NBk	NBk
1498	7	kN	RA	B15	23	gt23-B15	1661	1456	1154	1963	0.581328	0.590053	0.532884	0.560013	NBk	NBk
1499	7	kN	RA	B10	1	gt01-B10	1209	953	841	1321	0.585106	0.589756	0.559204	0.574074	NBk	NBk
1499	7	kN	RA	B10	2	gt02-B10	1148	1005	791	1362	0.582908	0.592058	0.533209	0.561095	NBk	NBk
1499	7	kN	RA	B10	3	gt03-B10	439	463	437	465	0.501109	0.501142	0.486696	0.493813	NBk	NBk
1499	7	kN	RA	B10	4	gt04-B10	1204	978	817	1365	0.58868	0.595745	0.551787	0.572924	NBk	NBk
1499	7	kN	RA	B10	5	gt05-B10	1219	1009	846	1382	0.583707	0.590315	0.547127	0.567901	NBk	NBk
1499	7	kN	RA	B10	6	gt06-B10	1210	996	827	1379	0.586809	0.594011	0.548504	0.570351	NBk	NBk
1499	7	kN	RA	B10	7	gt07-B10	1278	887	896	1269	0.588222	0.587856	0.5903	0.589076	NBk	NBk
1499	7	kN	RA	B10	8	gt08-B10	1055	968	814	1209	0.559565	0.564473	0.521503	0.542138	NBk	NBk
1499	7	kN	RA	B10	9	gt09-B10	832	736	703	865	0.541135	0.54202	0.530612	0.536255	NBk	NBk
1499	7	kN	RA	B10	10	gt10-B10	1242	985	910	1317	0.57454	0.577138	0.557701	0.567253	NBk	NBk
1499	7	kN	RA	B10	11	gt11-B10	1265	1050	931	1384	0.572138	0.576047	0.546436	0.560851	NBk	NBk
1499	7	kN	RA	B10	12	gt12-B10	1145	963	750	1358	0.593691	0.604222	0.543169	0.572071	NBk	NBk
1499	7	kN	RA	B10	13	gt13-B10	1233	885	812	1306	0.599386	0.602934	0.582153	0.592361	NBk	NBk
1499	7	kN	RA	B10	14	gt14-B10	1133	1037	833	1337	0.569124	0.576297	0.52212	0.547872	NBk	NBk
1499	7	kN	RA	B10	15	gt15-B10	1133	985	834	1284	0.570585	0.576004	0.534939	0.554712	NBk	NBk
1499	7	kN	RA	B10	16	gt16-B10	1209	917	887	1239	0.575729	0.576813	0.568674	0.572714	NBk	NBk
1499	7	kN	RA	B10	17	gt17-B10	1174	1007	939	1242	0.553874	0.555608	0.538285	0.54681	NBk	NBk
1499	7	kN	RA	B10	18	gt18-B10	1107	1016	983	1140	0.529204	0.529665	0.521432	0.525516	NBk	NBk
1499	7	kN	RA	B10	19	gt19-B10	1037	910	845	1102	0.549307	0.55101	0.532614	0.541656	NBk	NBk
1499	7	kN	RA	B10	20	gt20-B10	1059	920	860	1119	0.550278	0.55185	0.535119	0.543356	NBk	NBk
1499	7	kN	RA	B10	21	gt21-B10	1213	978	945	1246	0.561159	0.562095	0.553628	0.557829	NBk	NBk
1499	7	kN	RA	B10	22	gt22-B10	1191	1016	961	1246	0.552107	0.553439	0.539647	0.546456	NBk	NBk
1499	7	kN	RA	B10	23	gt23-B10	1143	935	759	1319	0.592397	0.600946	0.550048	0.574372	NBk	NBk
1500	7	kN	RA	B05	1	gt01-B05	610	472	461	621	0.568854	0.569561	0.563771	0.566651	NBk	NBk
1500	7	kN	RA	B05	2	gt02-B05	571	506	417	660	0.571495	0.577935	0.530176	0.553027	NBk	NBk
1500	7	kN	RA	B05	3	gt03-B05	220	229	225	224	0.494432	0.494382	0.489978	0.49217	NBk	NBk
1500	7	kN	RA	B05	4	gt04-B05	633	458	429	662	0.593492	0.596045	0.580202	0.588017	NBk	NBk
1500	7	kN	RA	B05	5	gt05-B05	635	476	436	675	0.589559	0.592904	0.571557	0.582035	NBk	NBk
1500	7	kN	RA	B05	6	gt06-B05	604	495	444	655	0.572793	0.576336	0.549591	0.562646	NBk	NBk
1500	7	kN	RA	B05	7	gt07-B05	626	456	476	606	0.569316	0.568058	0.578558	0.57326	NBk	NBk
1500	7	kN	RA	B05	8	gt08-B05	541	471	393	619	0.573123	0.579229	0.534585	0.556012	NBk	NBk
1500	7	kN	RA	B05	9	gt09-B05	424	360	351	433	0.546556	0.547097	0.540816	0.543938	NBk	NBk
1500	7	kN	RA	B05	10	gt10-B05	629	483	469	643	0.571942	0.57286	0.565647	0.569231	NBk	NBk
1500	7	kN	RA	B05	11	gt11-B05	632	529	472	689	0.568906	0.572464	0.544358	0.558057	NBk	NBk
1500	7	kN	RA	B05	12	gt12-B05	604	449	407	646	0.593542	0.597428	0.573599	0.585271	NBk	NBk
1500	7	kN	RA	B05	13	gt13-B05	608	451	457	602	0.571294	0.570892	0.574127	0.572505	NBk	NBk
1500	7	kN	RA	B05	14	gt14-B05	626	457	438	645	0.586796	0.588346	0.578024	0.583139	NBk	NBk
1500	7	kN	RA	B05	15	gt15-B05	578	477	460	595	0.555924	0.55684	0.547867	0.552317	NBk	NBk
1500	7	kN	RA	B05	16	gt16-B05	603	460	434	629	0.579492	0.581485	0.567262	0.574286	NBk	NBk
1500	7	kN	RA	B05	17	gt17-B05	586	506	496	596	0.541209	0.54159	0.53663	0.539098	NBk	NBk
1500	7	kN	RA	B05	18	gt18-B05	552	510	497	565	0.525895	0.526215	0.519774	0.522975	NBk	NBk
1500	7	kN	RA	B05	19	gt19-B05	489	482	451	520	0.519567	0.520213	0.503605	0.511774	NBk	NBk
1500	7	kN	RA	B05	20	gt20-B05	523	468	449	542	0.537336	0.538066	0.52775	0.532858	NBk	NBk
1500	7	kN	RA	B05	21	gt21-B05	596	501	514	583	0.537375	0.536937	0.5433	0.5401	NBk	NBk
1500	7	kN	RA	B05	22	gt22-B05	601	502	499	604	0.546238	0.546364	0.544878	0.54562	NBk	NBk
1500	7	kN	RA	B05	23	gt23-B05	565	470	406	629	0.576812	0.581874	0.545894	0.56331	NBk	NBk
1501	7	kN	PA	B30	1	pt01-B30	1049	918	937	1030	0.52847	0.528197	0.533299	0.530736	NBk	NBk
1501	7	kN	PA	B30	2	pt02-B30	1119	1047	983	1183	0.531394	0.53235	0.51662	0.524367	NBk	NBk
1501	7	kN	PA	B30	3	pt03-B30	714	585	611	688	0.539646	0.538868	0.549654	0.544207	NBk	NBk
1501	7	kN	PA	B30	4	pt04-B30	1067	1039	937	1169	0.530864	0.532435	0.506648	0.519221	NBk	NBk
1501	7	kN	PA	B30	5	pt05-B30	1260	1169	1080	1349	0.537052	0.538462	0.518732	0.528413	NBk	NBk
1501	7	kN	PA	B30	6	pt06-B30	1372	1112	1088	1396	0.557166	0.557724	0.552335	0.555016	NBk	NBk
1501	7	kN	PA	B30	7	pt07-B30	916	865	851	930	0.518248	0.518393	0.514318	0.516347	NBk	NBk
1501	7	kN	PA	B30	8	pt08-B30	1075	940	919	1096	0.53871	0.539117	0.533499	0.536293	NBk	NBk
1501	7	kN	PA	B30	9	pt09-B30	967	772	807	932	0.546003	0.545096	0.556067	0.550527	NBk	NBk
1501	7	kN	PA	B30	10	pt10-B30	1083	975	931	1127	0.536929	0.537736	0.526239	0.531925	NBk	NBk
1501	7	kN	PA	B30	11	pt11-B30	967	863	868	962	0.527049	0.526975	0.528415	0.527694	NBk	NBk
1501	7	kN	PA	B30	12	pt12-B30	1268	1183	1046	1405	0.545288	0.547969	0.51734	0.532214	NBk	NBk
1501	7	kN	PA	B30	13	pt13-B30	1371	1283	1133	1521	0.544838	0.547524	0.516579	0.531601	NBk	NBk
1501	7	kN	PA	B30	14	pt14-B30	1450	1272	1212	1510	0.543718	0.544703	0.532697	0.538633	NBk	NBk
1501	7	kN	PA	B30	15	pt15-B30	862	844	765	941	0.528429	0.529809	0.505275	0.517252	NBk	NBk
1501	7	kN	PA	B30	16	pt16-B30	1263	1217	1163	1317	0.520161	0.52061	0.509274	0.51488	NBk	NBk
1501	7	kN	PA	B30	17	pt17-B30	1034	987	973	1048	0.515092	0.515197	0.511628	0.513406	NBk	NBk
1501	7	kN	PA	B30	18	pt18-B30	1194	969	967	1196	0.552473	0.552522	0.552011	0.552266	NBk	NBk
1501	7	kN	PA	B30	19	pt19-B30	1176	1064	1036	1204	0.53125	0.531646	0.525	0.528302	NBk	NBk
1501	7	kN	PA	B30	20	pt20-B30	1215	1049	1051	1213	0.536219	0.536187	0.536661	0.536424	NBk	NBk
1501	7	kN	PA	B30	21	pt21-B30	936	871	847	960	0.524626	0.524958	0.517986	0.521448	NBk	NBk
1501	7	kN	PA	B30	22	pt22-B30	1075	936	958	1053	0.52909	0.528775	0.53456	0.531652	NBk	NBk
1501	7	kN	PA	B30	23	pt23-B30	1153	1032	948	1237	0.546911	0.548786	0.527689	0.538031	NBk	NBk
1502	7	kN	PA	B25	1	pt01-B25	883	757	779	861	0.531707	0.531288	0.538415	0.534827	NBk	NBk
1502	7	kN	PA	B25	2	pt02-B25	962	845	848	959	0.531544	0.531492	0.532374	0.531933	NBk	NBk
1502	7	kN	PA	B25	3	pt03-B25	571	511	492	590	0.536506	0.537159	0.527726	0.532401	NBk	NBk
1502	7	kN	PA	B25	4	pt04-B25	915	838	836	917	0.522533	0.522559	0.521962	0.52226	NBk	NBk
1502	7	kN	PA	B25	5	pt05-B25	1056	969	911	1114	0.535802	0.536858	0.521481	0.529058	NBk	NBk
1502	7	kN	PA	B25	6	pt06-B25	1123	949	906	1166	0.552365	0.553475	0.541988	0.547671	NBk	NBk
1502	7	kN	PA	B25	7	pt07-B25	775	709	700	784	0.52527	0.525424	0.522237	0.523826	NBk	NBk
1502	7	kN	PA	B25	8	pt08-B25	901	778	772	907	0.538416	0.538553	0.536629	0.537589	NBk	NBk
1502	7	kN	PA	B25	9	pt09-B25	742	709	700	751	0.514473	0.514563	0.511371	0.512962	NBk	NBk
1502	7	kN	PA	B25	10	pt10-B25	910	805	826	889	0.52449	0.524194	0.530612	0.527383	NBk	NBk
1502	7	kN	PA	B25	11	pt11-B25	812	714	725	801	0.528506	0.528302	0.53211	0.530199	NBk	NBk
1502	7	kN	PA	B25	12	pt12-B25	1051	990	910	1131	0.534542	0.535951	0.514944	0.525237	NBk	NBk
1502	7	kN	PA	B25	13	pt13-B25	1161	1050	930	1281	0.552239	0.555237	0.525102	0.539749	NBk	NBk
1502	7	kN	PA	B25	14	pt14-B25	1163	1105	1009	1259	0.533951	0.535451	0.512787	0.523874	NBk	NBk
1502	7	kN	PA	B25	15	pt15-B25	730	691	692	729	0.513371	0.513361	0.513723	0.513542	NBk	NBk
1502	7	kN	PA	B25	16	pt16-B25	1116	950	970	1096	0.535334	0.534995	0.540174	0.537572	NBk	NBk
1502	7	kN	PA	B25	17	pt17-B25	897	787	814	870	0.524644	0.524255	0.53266	0.528424	NBk	NBk
1502	7	kN	PA	B25	18	pt18-B25	937	865	854	948	0.52303	0.523171	0.519978	0.52157	NBk	NBk
1502	7	kN	PA	B25	19	pt19-B25	989	877	854	1012	0.536174	0.536625	0.530011	0.533297	NBk	NBk
1502	7	kN	PA	B25	20	pt20-B25	1026	861	853	1034	0.54584	0.546035	0.54372	0.544875	NBk	NBk
1502	7	kN	PA	B25	21	pt21-B25	814	691	691	814	0.540864	0.540864	0.540864	0.540864	NBk	NBk
1502	7	kN	PA	B25	22	pt22-B25	861	814	813	862	0.514328	0.514337	0.51403	0.514183	NBk	NBk
1502	7	kN	PA	B25	23	pt23-B25	980	842	824	998	0.54281	0.543237	0.53787	0.540541	NBk	NBk
1503	7	kN	PA	B20	1	pt01-B20	695	616	638	673	0.521739	0.52138	0.53013	0.525719	NBk	NBk
1503	7	kN	PA	B20	2	pt02-B20	764	682	676	770	0.530429	0.530556	0.528354	0.529453	NBk	NBk
1503	7	kN	PA	B20	3	pt03-B20	455	411	409	457	0.526559	0.52662	0.525404	0.526012	NBk	NBk
1503	7	kN	PA	B20	4	pt04-B20	774	630	660	744	0.540598	0.539749	0.551282	0.545455	NBk	NBk
1503	7	kN	PA	B20	5	pt05-B20	875	743	731	887	0.544499	0.544832	0.540791	0.542804	NBk	NBk
1503	7	kN	PA	B20	6	pt06-B20	873	784	785	872	0.526554	0.526538	0.526856	0.526697	NBk	NBk
1503	7	kN	PA	B20	7	pt07-B20	614	572	567	619	0.519815	0.519898	0.517707	0.5188	NBk	NBk
1503	7	kN	PA	B20	8	pt08-B20	714	629	632	711	0.530529	0.530461	0.531646	0.531052	NBk	NBk
1503	7	kN	PA	B20	9	pt09-B20	602	559	535	626	0.528854	0.529463	0.518519	0.523934	NBk	NBk
1503	7	kN	PA	B20	10	pt10-B20	751	621	612	760	0.550656	0.55099	0.547376	0.549177	NBk	NBk
1503	7	kN	PA	B20	11	pt11-B20	656	564	612	608	0.518033	0.51735	0.537705	0.527331	NBk	NBk
1503	7	kN	PA	B20	12	pt12-B20	840	793	731	902	0.533374	0.534691	0.514391	0.524345	NBk	NBk
1503	7	kN	PA	B20	13	pt13-B20	914	856	795	975	0.533616	0.534816	0.516384	0.525438	NBk	NBk
1503	7	kN	PA	B20	14	pt14-B20	933	884	814	1003	0.532746	0.534058	0.513484	0.523569	NBk	NBk
1503	7	kN	PA	B20	15	pt15-B20	595	542	544	593	0.522427	0.522388	0.523307	0.522847	NBk	NBk
1503	7	kN	PA	B20	16	pt16-B20	888	764	781	871	0.532385	0.532055	0.53753	0.534779	NBk	NBk
1503	7	kN	PA	B20	17	pt17-B20	708	640	648	700	0.522255	0.522124	0.525223	0.523669	NBk	NBk
1503	7	kN	PA	B20	18	pt18-B20	727	713	669	771	0.520139	0.520774	0.504861	0.512694	NBk	NBk
1503	7	kN	PA	B20	19	pt19-B20	798	694	706	786	0.530831	0.530585	0.534853	0.53271	NBk	NBk
1503	7	kN	PA	B20	20	pt20-B20	846	663	669	840	0.558648	0.558416	0.560636	0.559524	NBk	NBk
1503	7	kN	PA	B20	21	pt21-B20	643	561	566	638	0.531977	0.531845	0.534053	0.532947	NBk	NBk
1503	7	kN	PA	B20	22	pt22-B20	700	640	663	677	0.513806	0.513573	0.522388	0.517943	NBk	NBk
1503	7	kN	PA	B20	23	pt23-B20	768	688	653	803	0.539492	0.540464	0.527473	0.533889	NBk	NBk
1504	7	kN	PA	B15	1	pt01-B15	507	475	463	519	0.522403	0.52268	0.516293	0.519467	NBk	NBk
1504	7	kN	PA	B15	2	pt02-B15	556	528	521	563	0.516144	0.516249	0.512915	0.514577	NBk	NBk
1504	7	kN	PA	B15	3	pt03-B15	335	316	299	352	0.52765	0.528391	0.514593	0.521401	NBk	NBk
1504	7	kN	PA	B15	4	pt04-B15	570	483	463	590	0.550807	0.551791	0.541311	0.5465	NBk	NBk
1504	7	kN	PA	B15	5	pt05-B15	627	588	542	673	0.534979	0.536356	0.516049	0.526007	NBk	NBk
1504	7	kN	PA	B15	6	pt06-B15	669	573	551	691	0.547504	0.548361	0.538647	0.543461	NBk	NBk
1504	7	kN	PA	B15	7	pt07-B15	462	426	411	477	0.528716	0.52921	0.52027	0.524702	NBk	NBk
1504	7	kN	PA	B15	8	pt08-B15	533	475	478	530	0.527282	0.527201	0.52877	0.527984	NBk	NBk
1504	7	kN	PA	B15	9	pt09-B15	433	438	419	452	0.508037	0.508216	0.49713	0.502612	NBk	NBk
1504	7	kN	PA	B15	10	pt10-B15	539	489	486	542	0.525778	0.525854	0.524319	0.525085	NBk	NBk
1504	7	kN	PA	B15	11	pt11-B15	468	447	438	477	0.516393	0.516556	0.511475	0.514003	NBk	NBk
1504	7	kN	PA	B15	12	pt12-B15	651	574	537	688	0.546531	0.54798	0.531429	0.539577	NBk	NBk
1504	7	kN	PA	B15	13	pt13-B15	664	664	646	682	0.506777	0.50687	0.5	0.503412	NBk	NBk
1504	7	kN	PA	B15	14	pt14-B15	733	632	636	729	0.535531	0.535427	0.536996	0.536211	NBk	NBk
1504	7	kN	PA	B15	15	pt15-B15	422	431	416	437	0.503517	0.50358	0.494725	0.499113	NBk	NBk
1504	7	kN	PA	B15	16	pt16-B15	667	571	553	685	0.546042	0.546721	0.538772	0.542718	NBk	NBk
1504	7	kN	PA	B15	17	pt17-B15	527	483	483	527	0.521782	0.521782	0.521782	0.521782	NBk	NBk
1504	7	kN	PA	B15	18	pt18-B15	571	510	514	567	0.526364	0.526267	0.528215	0.527239	NBk	NBk
1504	7	kN	PA	B15	19	pt19-B15	599	519	509	609	0.54025	0.540614	0.535778	0.538185	NBk	NBk
1504	7	kN	PA	B15	20	pt20-B15	642	490	500	632	0.562721	0.562172	0.567138	0.564644	NBk	NBk
1504	7	kN	PA	B15	21	pt21-B15	506	397	397	506	0.560354	0.560354	0.560354	0.560354	NBk	NBk
1504	7	kN	PA	B15	22	pt22-B15	494	511	523	482	0.485572	0.485742	0.491542	0.488625	NBk	NBk
1504	7	kN	PA	B15	23	pt23-B15	574	518	481	611	0.542582	0.544076	0.525641	0.5347	NBk	NBk
1505	7	kN	PA	B10	1	pt01-B10	340	313	317	336	0.517611	0.517504	0.520674	0.519084	NBk	NBk
1505	7	kN	PA	B10	2	pt02-B10	394	329	327	396	0.546335	0.546463	0.544952	0.545706	NBk	NBk
1505	7	kN	PA	B10	3	pt03-B10	217	217	197	237	0.523041	0.524155	0.5	0.511792	NBk	NBk
1505	7	kN	PA	B10	4	pt04-B10	341	360	335	366	0.50428	0.504438	0.486448	0.49528	NBk	NBk
1505	7	kN	PA	B10	5	pt05-B10	429	381	375	435	0.533333	0.533582	0.52963	0.531599	NBk	NBk
1505	7	kN	PA	B10	6	pt06-B10	426	403	388	441	0.522919	0.523342	0.513872	0.518564	NBk	NBk
1505	7	kN	PA	B10	7	pt07-B10	308	285	267	326	0.53457	0.535652	0.519393	0.527397	NBk	NBk
1505	7	kN	PA	B10	8	pt08-B10	362	309	309	362	0.539493	0.539493	0.539493	0.539493	NBk	NBk
1505	7	kN	PA	B10	9	pt09-B10	284	296	276	304	0.506897	0.507143	0.489655	0.498246	NBk	NBk
1505	7	kN	PA	B10	10	pt10-B10	333	352	330	355	0.50219	0.502262	0.486131	0.494065	NBk	NBk
1505	7	kN	PA	B10	11	pt11-B10	288	323	295	316	0.494272	0.493997	0.471358	0.482412	NBk	NBk
1505	7	kN	PA	B10	12	pt12-B10	431	387	381	437	0.530562	0.530788	0.526895	0.528834	NBk	NBk
1505	7	kN	PA	B10	13	pt13-B10	468	415	422	461	0.526048	0.525843	0.530011	0.527919	NBk	NBk
1505	7	kN	PA	B10	14	pt14-B10	457	452	437	472	0.511001	0.511186	0.50275	0.506933	NBk	NBk
1505	7	kN	PA	B10	15	pt15-B10	301	268	281	288	0.517575	0.517182	0.528998	0.523023	NBk	NBk
1505	7	kN	PA	B10	16	pt16-B10	435	391	371	455	0.538741	0.539702	0.526634	0.533088	NBk	NBk
1505	7	kN	PA	B10	17	pt17-B10	349	325	320	354	0.521513	0.521674	0.517804	0.519732	NBk	NBk
1505	7	kN	PA	B10	18	pt18-B10	350	372	363	359	0.490997	0.490884	0.484765	0.487805	NBk	NBk
1505	7	kN	PA	B10	19	pt19-B10	389	357	324	422	0.543566	0.545582	0.521448	0.533242	NBk	NBk
1505	7	kN	PA	B10	20	pt20-B10	387	367	354	400	0.521883	0.522267	0.513263	0.517726	NBk	NBk
1505	7	kN	PA	B10	21	pt21-B10	314	288	290	312	0.519934	0.519868	0.521595	0.52073	NBk	NBk
1505	7	kN	PA	B10	22	pt22-B10	359	310	292	377	0.550075	0.551459	0.536622	0.543939	NBk	NBk
1505	7	kN	PA	B10	23	pt23-B10	377	351	315	413	0.542582	0.544798	0.517857	0.530986	NBk	NBk
1506	7	kN	PA	B05	1	pt01-B05	170	155	152	173	0.527692	0.52795	0.523077	0.525502	NBk	NBk
1506	7	kN	PA	B05	2	pt02-B05	186	175	174	187	0.51662	0.516667	0.515235	0.51595	NBk	NBk
1506	7	kN	PA	B05	3	pt03-B05	126	92	112	106	0.53211	0.529412	0.577982	0.552632	NBk	NBk
1506	7	kN	PA	B05	4	pt04-B05	175	175	161	189	0.52	0.520833	0.5	0.510204	NBk	NBk
1506	7	kN	PA	B05	5	pt05-B05	209	196	191	214	0.522222	0.5225	0.516049	0.519255	NBk	NBk
1506	7	kN	PA	B05	6	pt06-B05	206	208	182	232	0.528986	0.530928	0.497585	0.513716	NBk	NBk
1506	7	kN	PA	B05	7	pt07-B05	139	156	142	153	0.494915	0.494662	0.471186	0.482639	NBk	NBk
1506	7	kN	PA	B05	8	pt08-B05	159	178	157	180	0.502967	0.503165	0.47181	0.486983	NBk	NBk
1506	7	kN	PA	B05	9	pt09-B05	142	148	151	139	0.484483	0.484642	0.489655	0.487136	NBk	NBk
1506	7	kN	PA	B05	10	pt10-B05	177	166	159	184	0.526239	0.526786	0.516035	0.521355	NBk	NBk
1506	7	kN	PA	B05	11	pt11-B05	152	153	160	145	0.486885	0.487179	0.498361	0.492707	NBk	NBk
1506	7	kN	PA	B05	12	pt12-B05	194	215	196	213	0.497555	0.497436	0.474328	0.485607	NBk	NBk
1506	7	kN	PA	B05	13	pt13-B05	235	208	198	245	0.541761	0.542725	0.530474	0.53653	NBk	NBk
1506	7	kN	PA	B05	14	pt14-B05	240	215	198	257	0.546154	0.547945	0.527473	0.537514	NBk	NBk
1506	7	kN	PA	B05	15	pt15-B05	140	145	141	144	0.498246	0.498221	0.491228	0.4947	NBk	NBk
1506	7	kN	PA	B05	16	pt16-B05	202	210	200	212	0.502427	0.502488	0.490291	0.496314	NBk	NBk
1506	7	kN	PA	B05	17	pt17-B05	175	161	156	180	0.528274	0.528701	0.520833	0.524738	NBk	NBk
1506	7	kN	PA	B05	18	pt18-B05	174	188	181	181	0.490331	0.490141	0.480663	0.485356	NBk	NBk
1506	7	kN	PA	B05	19	pt19-B05	181	191	171	201	0.513441	0.514205	0.486559	0.5	NBk	NBk
1506	7	kN	PA	B05	20	pt20-B05	191	187	187	191	0.505291	0.505291	0.505291	0.505291	NBk	NBk
1506	7	kN	PA	B05	21	pt21-B05	162	139	148	153	0.523256	0.522581	0.538206	0.530278	NBk	NBk
1506	7	kN	PA	B05	22	pt22-B05	167	167	162	172	0.507485	0.507599	0.5	0.503771	NBk	NBk
1506	7	kN	PA	B05	23	pt23-B05	185	179	150	214	0.548077	0.552239	0.508242	0.529328	NBk	NBk
1507	7	kN	CA	HG70_LP30	1	bt01-HG70_LP30	245	263	262	246	0.483268	0.483235	0.482283	0.482759	NBk	NBk
1507	7	kN	CA	HG70_LP30	2	bt02-HG70_LP30	268	239	240	267	0.527613	0.527559	0.5286	0.528079	NBk	NBk
1507	7	kN	CA	HG70_LP30	3	bt03-HG70_LP30	121	127	104	144	0.534274	0.537778	0.487903	0.511628	NBk	NBk
1507	7	kN	CA	HG70_LP30	4	bt04-HG70_LP30	333	322	330	325	0.50229	0.502262	0.508397	0.505311	NBk	NBk
1507	7	kN	CA	HG70_LP30	5	bt05-HG70_LP30	368	316	343	341	0.518275	0.517581	0.538012	0.527599	NBk	NBk
1507	7	kN	CA	HG70_LP30	6	bt06-HG70_LP30	298	271	275	294	0.520211	0.52007	0.523726	0.521891	NBk	NBk
1507	7	kN	CA	HG70_LP30	7	bt07-HG70_LP30	288	280	269	299	0.516725	0.517056	0.507042	0.512	NBk	NBk
1507	7	kN	CA	HG70_LP30	8	bt08-HG70_LP30	258	234	226	266	0.53252	0.533058	0.52439	0.528689	NBk	NBk
1507	7	kN	CA	HG70_LP30	9	bt09-HG70_LP30	197	203	199	201	0.4975	0.497475	0.4925	0.494975	NBk	NBk
1507	7	kN	CA	HG70_LP30	10	bt10-HG70_LP30	232	202	215	219	0.519585	0.519016	0.534562	0.526674	NBk	NBk
1507	7	kN	CA	HG70_LP30	11	bt11-HG70_LP30	344	291	303	332	0.532283	0.531685	0.541732	0.536661	NBk	NBk
1507	7	kN	CA	HG70_LP30	12	bt12-HG70_LP30	344	288	293	339	0.540348	0.540031	0.544304	0.542159	NBk	NBk
1507	7	kN	CA	HG70_LP30	13	bt13-HG70_LP30	316	248	268	296	0.542553	0.541096	0.560284	0.550523	NBk	NBk
1507	7	kN	CA	HG70_LP30	14	bt14-HG70_LP30	329	272	285	316	0.536606	0.535831	0.547421	0.541564	NBk	NBk
1507	7	kN	CA	HG70_LP30	15	bt15-HG70_LP30	268	221	235	254	0.533742	0.532803	0.548057	0.540323	NBk	NBk
1507	7	kN	CA	HG70_LP30	16	bt16-HG70_LP30	331	284	286	329	0.536585	0.536467	0.538211	0.537338	NBk	NBk
1507	7	kN	CA	HG70_LP30	17	bt17-HG70_LP30	252	227	232	247	0.520877	0.520661	0.526096	0.523364	NBk	NBk
1507	7	kN	CA	HG70_LP30	18	bt18-HG70_LP30	252	232	216	268	0.53719	0.538462	0.520661	0.529412	NBk	NBk
1507	7	kN	CA	HG70_LP30	19	bt19-HG70_LP30	230	215	227	218	0.503371	0.503282	0.516854	0.509978	NBk	NBk
1507	7	kN	CA	HG70_LP30	20	bt20-HG70_LP30	231	166	189	208	0.552897	0.55	0.581864	0.565483	NBk	NBk
1507	7	kN	CA	HG70_LP30	21	bt21-HG70_LP30	266	257	250	273	0.515296	0.515504	0.508604	0.512031	NBk	NBk
1507	7	kN	CA	HG70_LP30	22	bt22-HG70_LP30	245	227	241	231	0.504237	0.504115	0.519068	0.511482	NBk	NBk
1507	7	kN	CA	HG70_LP30	23	bt23-HG70_LP30	252	247	247	252	0.50501	0.50501	0.50501	0.50501	NBk	NBk
1508	7	kN	CA	HG60_LP40	1	bt01-HG60_LP40	634	589	598	625	0.514718	0.51461	0.518397	0.516497	NBk	NBk
1508	7	kN	CA	HG60_LP40	2	bt02-HG60_LP40	622	620	645	597	0.490741	0.490923	0.500805	0.495815	NBk	NBk
1508	7	kN	CA	HG60_LP40	3	bt03-HG60_LP40	248	233	225	256	0.523909	0.524313	0.515593	0.519916	NBk	NBk
1508	7	kN	CA	HG60_LP40	4	bt04-HG60_LP40	721	651	651	721	0.52551	0.52551	0.52551	0.52551	NBk	NBk
1508	7	kN	CA	HG60_LP40	5	bt05-HG60_LP40	828	652	700	780	0.543243	0.541885	0.559459	0.550532	NBk	NBk
1508	7	kN	CA	HG60_LP40	6	bt06-HG60_LP40	718	637	643	712	0.527675	0.527553	0.529889	0.528719	NBk	NBk
1508	7	kN	CA	HG60_LP40	7	bt07-HG60_LP40	656	574	587	643	0.528049	0.527755	0.533333	0.53053	NBk	NBk
1508	7	kN	CA	HG60_LP40	8	bt08-HG60_LP40	615	620	599	636	0.506478	0.50659	0.497976	0.502246	NBk	NBk
1508	7	kN	CA	HG60_LP40	9	bt09-HG60_LP40	424	410	385	449	0.523381	0.524104	0.508393	0.516129	NBk	NBk
1508	7	kN	CA	HG60_LP40	10	bt10-HG60_LP40	529	554	544	539	0.493075	0.49301	0.488458	0.490724	NBk	NBk
1508	7	kN	CA	HG60_LP40	11	bt11-HG60_LP40	725	633	682	676	0.515832	0.515281	0.533873	0.524412	NBk	NBk
1508	7	kN	CA	HG60_LP40	12	bt12-HG60_LP40	758	660	719	699	0.513752	0.513202	0.534556	0.523661	NBk	NBk
1508	7	kN	CA	HG60_LP40	13	bt13-HG60_LP40	713	662	663	712	0.518182	0.518169	0.518545	0.518357	NBk	NBk
1508	7	kN	CA	HG60_LP40	14	bt14-HG60_LP40	743	680	670	753	0.52565	0.525832	0.522136	0.523977	NBk	NBk
1508	7	kN	CA	HG60_LP40	15	bt15-HG60_LP40	608	468	516	560	0.542751	0.540925	0.565056	0.552727	NBk	NBk
1508	7	kN	CA	HG60_LP40	16	bt16-HG60_LP40	739	604	660	683	0.529412	0.528234	0.550261	0.539023	NBk	NBk
1508	7	kN	CA	HG60_LP40	17	bt17-HG60_LP40	649	585	597	637	0.52107	0.520867	0.525932	0.523387	NBk	NBk
1508	7	kN	CA	HG60_LP40	18	bt18-HG60_LP40	550	525	485	590	0.530233	0.531401	0.511628	0.521327	NBk	NBk
1508	7	kN	CA	HG60_LP40	19	bt19-HG60_LP40	581	531	536	576	0.520234	0.520143	0.522482	0.52131	NBk	NBk
1508	7	kN	CA	HG60_LP40	20	bt20-HG60_LP40	587	591	588	590	0.499576	0.499574	0.498302	0.498938	NBk	NBk
1508	7	kN	CA	HG60_LP40	21	bt21-HG60_LP40	707	550	582	675	0.549722	0.548487	0.56245	0.555381	NBk	NBk
1508	7	kN	CA	HG60_LP40	22	bt22-HG60_LP40	548	520	539	529	0.504213	0.50414	0.513109	0.508585	NBk	NBk
1508	7	kN	CA	HG60_LP40	23	bt23-HG60_LP40	617	537	562	592	0.52383	0.523325	0.534662	0.528933	NBk	NBk
1509	7	kN	CA	HG50_LP50	1	bt01-HG50_LP50	1161	1068	1075	1154	0.519291	0.519231	0.520861	0.520045	NBk	NBk
1509	7	kN	CA	HG50_LP50	2	bt02-HG50_LP50	1218	1108	1153	1173	0.513972	0.513707	0.523646	0.518629	NBk	NBk
1509	7	kN	CA	HG50_LP50	3	bt03-HG50_LP50	367	378	348	397	0.512752	0.513287	0.492617	0.50274	NBk	NBk
1509	7	kN	CA	HG50_LP50	4	bt04-HG50_LP50	1280	1036	1154	1162	0.527202	0.525883	0.552677	0.538947	NBk	NBk
1509	7	kN	CA	HG50_LP50	5	bt05-HG50_LP50	1355	1198	1212	1341	0.528006	0.527854	0.530748	0.529297	NBk	NBk
1509	7	kN	CA	HG50_LP50	6	bt06-HG50_LP50	1292	1140	1170	1262	0.525082	0.524777	0.53125	0.527993	NBk	NBk
1509	7	kN	CA	HG50_LP50	7	bt07-HG50_LP50	1121	964	1005	1080	0.527818	0.527281	0.53765	0.532415	NBk	NBk
1509	7	kN	CA	HG50_LP50	8	bt08-HG50_LP50	1178	1025	1061	1142	0.526555	0.526128	0.534725	0.530392	NBk	NBk
1509	7	kN	CA	HG50_LP50	9	bt09-HG50_LP50	733	713	701	745	0.511065	0.511158	0.506916	0.509028	NBk	NBk
1509	7	kN	CA	HG50_LP50	10	bt10-HG50_LP50	1036	970	992	1014	0.510967	0.510848	0.516451	0.513634	NBk	NBk
1509	7	kN	CA	HG50_LP50	11	bt11-HG50_LP50	1202	1017	1083	1136	0.526814	0.526039	0.541685	0.533748	NBk	NBk
1509	7	kN	CA	HG50_LP50	12	bt12-HG50_LP50	1369	1096	1248	1217	0.524544	0.523118	0.555375	0.538764	NBk	NBk
1509	7	kN	CA	HG50_LP50	13	bt13-HG50_LP50	1312	1189	1197	1304	0.522991	0.522917	0.52459	0.523752	NBk	NBk
1509	7	kN	CA	HG50_LP50	14	bt14-HG50_LP50	1390	1217	1303	1304	0.516686	0.516153	0.53318	0.524528	NBk	NBk
1509	7	kN	CA	HG50_LP50	15	bt15-HG50_LP50	1026	803	916	913	0.530071	0.528321	0.560962	0.544153	NBk	NBk
1509	7	kN	CA	HG50_LP50	16	bt16-HG50_LP50	1277	1115	1184	1208	0.51944	0.518895	0.533863	0.526272	NBk	NBk
1509	7	kN	CA	HG50_LP50	17	bt17-HG50_LP50	1179	1054	1034	1199	0.532468	0.532761	0.527989	0.530364	NBk	NBk
1509	7	kN	CA	HG50_LP50	18	bt18-HG50_LP50	1046	876	904	1018	0.536941	0.53641	0.544225	0.540289	NBk	NBk
1509	7	kN	CA	HG50_LP50	19	bt19-HG50_LP50	1087	966	991	1062	0.52338	0.523099	0.529469	0.526265	NBk	NBk
1509	7	kN	CA	HG50_LP50	20	bt20-HG50_LP50	1208	1111	1134	1185	0.515955	0.515798	0.520914	0.518344	NBk	NBk
1509	7	kN	CA	HG50_LP50	21	bt21-HG50_LP50	1150	1039	1067	1122	0.518958	0.518719	0.525354	0.522015	NBk	NBk
1509	7	kN	CA	HG50_LP50	22	bt22-HG50_LP50	1029	888	910	1007	0.531038	0.530686	0.536776	0.533714	NBk	NBk
1509	7	kN	CA	HG50_LP50	23	bt23-HG50_LP50	1094	979	1011	1062	0.520019	0.519715	0.527738	0.523696	NBk	NBk
1510	7	kN	CA	LG30_HP70	1	bt01-LG30_HP70	19	28	20	27	0.489362	0.487179	0.404255	0.44186	NBk	NBk
1510	7	kN	CA	LG30_HP70	2	bt02-LG30_HP70	19	19	26	12	0.407895	0.422222	0.5	0.457831	NBk	NBk
1510	7	kN	CA	LG30_HP70	3	bt03-LG30_HP70	198	137	153	182	0.567164	0.564103	0.591045	0.577259	NBk	NBk
1510	7	kN	CA	LG30_HP70	4	bt04-LG30_HP70	24	26	19	31	0.55	0.55814	0.48	0.516129	NBk	NBk
1510	7	kN	CA	LG30_HP70	5	bt05-LG30_HP70	26	32	21	37	0.543103	0.553191	0.448276	0.495238	NBk	NBk
1510	7	kN	CA	LG30_HP70	6	bt06-LG30_HP70	43	26	30	39	0.594203	0.589041	0.623188	0.605634	NBk	NBk
1510	7	kN	CA	LG30_HP70	7	bt07-LG30_HP70	17	23	28	12	0.3625	0.377778	0.425	0.4	NBk	NBk
1510	7	kN	CA	LG30_HP70	8	bt08-LG30_HP70	28	10	15	23	0.671053	0.651163	0.736842	0.691358	NBk	NBk
1510	7	kN	CA	LG30_HP70	9	bt09-LG30_HP70	75	95	64	106	0.532353	0.539568	0.441176	0.485437	NBk	NBk
1510	7	kN	CA	LG30_HP70	10	bt10-LG30_HP70	17	20	21	16	0.445946	0.447368	0.459459	0.453333	NBk	NBk
1510	7	kN	CA	LG30_HP70	11	bt11-LG30_HP70	35	48	24	59	0.566265	0.59322	0.421687	0.492958	NBk	NBk
1510	7	kN	CA	LG30_HP70	12	bt12-LG30_HP70	27	39	35	31	0.439394	0.435484	0.409091	0.421875	NBk	NBk
1510	7	kN	CA	LG30_HP70	13	bt13-LG30_HP70	28	38	30	36	0.484848	0.482759	0.424242	0.451613	NBk	NBk
1510	7	kN	CA	LG30_HP70	14	bt14-LG30_HP70	45	25	42	28	0.521429	0.517241	0.642857	0.573248	NBk	NBk
1510	7	kN	CA	LG30_HP70	15	bt15-LG30_HP70	32	52	36	48	0.47619	0.470588	0.380952	0.421053	NBk	NBk
1510	7	kN	CA	LG30_HP70	16	bt16-LG30_HP70	44	59	37	66	0.533981	0.54321	0.427184	0.478261	NBk	NBk
1510	7	kN	CA	LG30_HP70	17	bt17-LG30_HP70	47	37	27	57	0.619048	0.635135	0.559524	0.594937	NBk	NBk
1510	7	kN	CA	LG30_HP70	18	bt18-LG30_HP70	46	45	44	47	0.510989	0.511111	0.505495	0.508287	NBk	NBk
1510	7	kN	CA	LG30_HP70	19	bt19-LG30_HP70	45	41	38	48	0.540698	0.542169	0.523256	0.532544	NBk	NBk
1510	7	kN	CA	LG30_HP70	20	bt20-LG30_HP70	33	46	24	55	0.556962	0.578947	0.417722	0.485294	NBk	NBk
1510	7	kN	CA	LG30_HP70	21	bt21-LG30_HP70	22	28	28	22	0.44	0.44	0.44	0.44	NBk	NBk
1510	7	kN	CA	LG30_HP70	22	bt22-LG30_HP70	33	21	23	31	0.592593	0.589286	0.611111	0.6	NBk	NBk
1510	7	kN	CA	LG30_HP70	23	bt23-LG30_HP70	36	39	34	41	0.513333	0.514286	0.48	0.496552	NBk	NBk
1511	7	kN	CA	LG40_HP60	1	bt01-LG40_HP60	50	60	49	61	0.504545	0.505051	0.454545	0.478469	NBk	NBk
1511	7	kN	CA	LG40_HP60	2	bt02-LG40_HP60	53	43	44	52	0.546875	0.546392	0.552083	0.549223	NBk	NBk
1511	7	kN	CA	LG40_HP60	3	bt03-LG40_HP60	338	287	311	314	0.5216	0.520801	0.5408	0.530612	NBk	NBk
1511	7	kN	CA	LG40_HP60	4	bt04-LG40_HP60	70	97	59	108	0.532934	0.542636	0.419162	0.472973	NBk	NBk
1511	7	kN	CA	LG40_HP60	5	bt05-LG40_HP60	93	114	81	126	0.528986	0.534483	0.449275	0.488189	NBk	NBk
1511	7	kN	CA	LG40_HP60	6	bt06-LG40_HP60	96	109	90	115	0.514634	0.516129	0.468293	0.491049	NBk	NBk
1511	7	kN	CA	LG40_HP60	7	bt07-LG40_HP60	60	43	56	47	0.519417	0.517241	0.582524	0.547945	NBk	NBk
1511	7	kN	CA	LG40_HP60	8	bt08-LG40_HP60	45	38	44	39	0.506024	0.505618	0.542169	0.523256	NBk	NBk
1511	7	kN	CA	LG40_HP60	9	bt09-LG40_HP60	198	157	152	203	0.564789	0.565714	0.557746	0.561702	NBk	NBk
1511	7	kN	CA	LG40_HP60	10	bt10-LG40_HP60	43	58	48	53	0.475248	0.472527	0.425743	0.447917	NBk	NBk
1511	7	kN	CA	LG40_HP60	11	bt11-LG40_HP60	73	87	67	93	0.51875	0.521429	0.45625	0.486667	NBk	NBk
1511	7	kN	CA	LG40_HP60	12	bt12-LG40_HP60	95	102	76	121	0.548223	0.555556	0.482234	0.516304	NBk	NBk
1511	7	kN	CA	LG40_HP60	13	bt13-LG40_HP60	115	96	88	123	0.563981	0.566502	0.545024	0.555556	NBk	NBk
1511	7	kN	CA	LG40_HP60	14	bt14-LG40_HP60	120	105	117	108	0.506667	0.506329	0.533333	0.519481	NBk	NBk
1511	7	kN	CA	LG40_HP60	15	bt15-LG40_HP60	92	74	57	109	0.605422	0.61745	0.554217	0.584127	NBk	NBk
1511	7	kN	CA	LG40_HP60	16	bt16-LG40_HP60	138	119	100	157	0.57393	0.579832	0.536965	0.557576	NBk	NBk
1511	7	kN	CA	LG40_HP60	17	bt17-LG40_HP60	64	70	55	79	0.533582	0.537815	0.477612	0.505929	NBk	NBk
1511	7	kN	CA	LG40_HP60	18	bt18-LG40_HP60	137	122	120	139	0.532819	0.533074	0.528958	0.531008	NBk	NBk
1511	7	kN	CA	LG40_HP60	19	bt19-LG40_HP60	84	110	81	113	0.507732	0.509091	0.43299	0.467967	NBk	NBk
1511	7	kN	CA	LG40_HP60	20	bt20-LG40_HP60	76	69	47	98	0.6	0.617886	0.524138	0.567164	NBk	NBk
1511	7	kN	CA	LG40_HP60	21	bt21-LG40_HP60	45	38	43	40	0.512048	0.511364	0.542169	0.526316	NBk	NBk
1511	7	kN	CA	LG40_HP60	22	bt22-LG40_HP60	78	81	67	92	0.534591	0.537931	0.490566	0.513158	NBk	NBk
1511	7	kN	CA	LG40_HP60	23	bt23-LG40_HP60	97	96	79	114	0.546632	0.551136	0.502591	0.525745	NBk	NBk
1512	7	kN	CA	LG50_HP50	1	bt01-LG50_HP50	140	110	99	151	0.582	0.585774	0.56	0.572597	NBk	NBk
1512	7	kN	CA	LG50_HP50	2	bt02-LG50_HP50	124	145	130	139	0.488848	0.488189	0.460967	0.474187	NBk	NBk
1512	7	kN	CA	LG50_HP50	3	bt03-LG50_HP50	547	462	490	519	0.528246	0.527483	0.542121	0.534702	NBk	NBk
1512	7	kN	CA	LG50_HP50	4	bt04-LG50_HP50	225	213	169	269	0.563927	0.571066	0.513699	0.540865	NBk	NBk
1512	7	kN	CA	LG50_HP50	5	bt05-LG50_HP50	283	286	251	318	0.52812	0.529963	0.497364	0.513146	NBk	NBk
1512	7	kN	CA	LG50_HP50	6	bt06-LG50_HP50	276	271	251	296	0.522852	0.523719	0.50457	0.513966	NBk	NBk
1512	7	kN	CA	LG50_HP50	7	bt07-LG50_HP50	125	128	119	134	0.511858	0.512295	0.494071	0.503018	NBk	NBk
1512	7	kN	CA	LG50_HP50	8	bt08-LG50_HP50	111	135	106	140	0.510163	0.511521	0.45122	0.479482	NBk	NBk
1512	7	kN	CA	LG50_HP50	9	bt09-LG50_HP50	380	312	305	387	0.554191	0.554745	0.549133	0.551924	NBk	NBk
1512	7	kN	CA	LG50_HP50	10	bt10-LG50_HP50	148	153	144	157	0.506645	0.506849	0.491694	0.499157	NBk	NBk
1512	7	kN	CA	LG50_HP50	11	bt11-LG50_HP50	166	148	138	176	0.544586	0.546053	0.528662	0.537217	NBk	NBk
1512	7	kN	CA	LG50_HP50	12	bt12-LG50_HP50	282	280	234	328	0.542705	0.546512	0.501779	0.523191	NBk	NBk
1512	7	kN	CA	LG50_HP50	13	bt13-LG50_HP50	296	296	268	324	0.523649	0.524823	0.5	0.512111	NBk	NBk
1512	7	kN	CA	LG50_HP50	14	bt14-LG50_HP50	303	299	263	339	0.533223	0.535336	0.503322	0.518836	NBk	NBk
1512	7	kN	CA	LG50_HP50	15	bt15-LG50_HP50	185	181	147	219	0.551913	0.557229	0.505464	0.530086	NBk	NBk
1512	7	kN	CA	LG50_HP50	16	bt16-LG50_HP50	333	295	280	348	0.542197	0.54323	0.530255	0.536664	NBk	NBk
1512	7	kN	CA	LG50_HP50	17	bt17-LG50_HP50	154	120	116	158	0.569343	0.57037	0.562044	0.566176	NBk	NBk
1512	7	kN	CA	LG50_HP50	18	bt18-LG50_HP50	288	281	251	318	0.532513	0.534323	0.506151	0.519856	NBk	NBk
1512	7	kN	CA	LG50_HP50	19	bt19-LG50_HP50	242	224	208	258	0.536481	0.537778	0.519313	0.528384	NBk	NBk
1512	7	kN	CA	LG50_HP50	20	bt20-LG50_HP50	148	147	122	173	0.544068	0.548148	0.501695	0.523894	NBk	NBk
1512	7	kN	CA	LG50_HP50	21	bt21-LG50_HP50	106	71	67	110	0.610169	0.612717	0.59887	0.605714	NBk	NBk
1512	7	kN	CA	LG50_HP50	22	bt22-LG50_HP50	191	206	198	199	0.491184	0.491003	0.481108	0.486005	NBk	NBk
1512	7	kN	CA	LG50_HP50	23	bt23-LG50_HP50	248	242	237	253	0.511224	0.51134	0.506122	0.508718	NBk	NBk
1513	7	kN	CA	HG70_HP70	1	bt01-HG70_HP70	992	717	756	953	0.569046	0.567506	0.580456	0.573908	NBk	NBk
1513	7	kN	CA	HG70_HP70	2	bt02-HG70_HP70	1050	837	889	998	0.54266	0.541516	0.556439	0.548876	NBk	NBk
1513	7	kN	CA	HG70_HP70	3	bt03-HG70_HP70	343	267	258	352	0.569672	0.570715	0.562295	0.566474	NBk	NBk
1513	7	kN	CA	HG70_HP70	4	bt04-HG70_HP70	974	719	780	913	0.557295	0.555302	0.57531	0.565129	NBk	NBk
1513	7	kN	CA	HG70_HP70	5	bt05-HG70_HP70	1084	783	886	981	0.553026	0.550254	0.580611	0.565025	NBk	NBk
1513	7	kN	CA	HG70_HP70	6	bt06-HG70_HP70	1110	858	908	1060	0.551321	0.55005	0.564024	0.556949	NBk	NBk
1513	7	kN	CA	HG70_HP70	7	bt07-HG70_HP70	856	685	721	820	0.543803	0.542803	0.555483	0.54907	NBk	NBk
1513	7	kN	CA	HG70_HP70	8	bt08-HG70_HP70	1007	781	752	1036	0.571309	0.572484	0.563199	0.567804	NBk	NBk
1513	7	kN	CA	HG70_HP70	9	bt09-HG70_HP70	648	560	566	642	0.53394	0.533773	0.536424	0.535095	NBk	NBk
1513	7	kN	CA	HG70_HP70	10	bt10-HG70_HP70	1001	738	798	941	0.558367	0.55642	0.575618	0.565856	NBk	NBk
1513	7	kN	CA	HG70_HP70	11	bt11-HG70_HP70	792	736	741	787	0.516688	0.516634	0.518325	0.517478	NBk	NBk
1513	7	kN	CA	HG70_HP70	12	bt12-HG70_HP70	1109	810	867	1052	0.563054	0.561235	0.577905	0.569448	NBk	NBk
1513	7	kN	CA	HG70_HP70	13	bt13-HG70_HP70	1258	810	990	1078	0.564797	0.559609	0.608317	0.582947	NBk	NBk
1513	7	kN	CA	HG70_HP70	14	bt14-HG70_HP70	1336	801	1013	1124	0.575573	0.568753	0.625175	0.595631	NBk	NBk
1513	7	kN	CA	HG70_HP70	15	bt15-HG70_HP70	784	628	624	788	0.556657	0.556818	0.555241	0.556028	NBk	NBk
1513	7	kN	CA	HG70_HP70	16	bt16-HG70_HP70	1044	858	863	1039	0.547581	0.547457	0.548896	0.548175	NBk	NBk
1513	7	kN	CA	HG70_HP70	17	bt17-HG70_HP70	1025	774	801	998	0.562257	0.561336	0.569761	0.565517	NBk	NBk
1513	7	kN	CA	HG70_HP70	18	bt18-HG70_HP70	902	750	770	882	0.539952	0.539474	0.546005	0.54272	NBk	NBk
1513	7	kN	CA	HG70_HP70	19	bt19-HG70_HP70	1080	770	848	1002	0.562703	0.560166	0.583784	0.571731	NBk	NBk
1513	7	kN	CA	HG70_HP70	20	bt20-HG70_HP70	1185	842	922	1105	0.564874	0.562411	0.584608	0.573295	NBk	NBk
1513	7	kN	CA	HG70_HP70	21	bt21-HG70_HP70	932	735	772	895	0.54799	0.546948	0.559088	0.552952	NBk	NBk
1513	7	kN	CA	HG70_HP70	22	bt22-HG70_HP70	893	750	747	896	0.544431	0.544512	0.543518	0.544015	NBk	NBk
1513	7	kN	CA	HG70_HP70	23	bt23-HG70_HP70	1010	703	836	877	0.550788	0.547129	0.589609	0.567575	NBk	NBk
1514	7	kN	CA	HG60_HP60	1	bt01-HG60_HP60	1319	1052	1101	1270	0.545972	0.545041	0.556305	0.550616	NBk	NBk
1514	7	kN	CA	HG60_HP60	2	bt02-HG60_HP60	1428	1186	1261	1353	0.531943	0.531052	0.546289	0.538563	NBk	NBk
1514	7	kN	CA	HG60_HP60	3	bt03-HG60_HP60	457	399	386	470	0.541472	0.542112	0.533879	0.537964	NBk	NBk
1514	7	kN	CA	HG60_HP60	4	bt04-HG60_HP60	1351	1013	1172	1192	0.53786	0.535474	0.571489	0.552895	NBk	NBk
1514	7	kN	CA	HG60_HP60	5	bt05-HG60_HP60	1605	1053	1279	1379	0.561324	0.556519	0.603837	0.579213	NBk	NBk
1514	7	kN	CA	HG60_HP60	6	bt06-HG60_HP60	1601	1151	1260	1492	0.561955	0.559595	0.581759	0.570461	NBk	NBk
1514	7	kN	CA	HG60_HP60	7	bt07-HG60_HP60	1145	985	979	1151	0.538967	0.539077	0.537559	0.538317	NBk	NBk
1514	7	kN	CA	HG60_HP60	8	bt08-HG60_HP60	1410	1040	1102	1348	0.562857	0.561306	0.57551	0.568319	NBk	NBk
1514	7	kN	CA	HG60_HP60	9	bt09-HG60_HP60	942	755	789	908	0.54508	0.544194	0.555097	0.549592	NBk	NBk
1514	7	kN	CA	HG60_HP60	10	bt10-HG60_HP60	1358	1063	1091	1330	0.555143	0.554512	0.560925	0.5577	NBk	NBk
1514	7	kN	CA	HG60_HP60	11	bt11-HG60_HP60	1160	946	986	1120	0.541311	0.540541	0.550807	0.545626	NBk	NBk
1514	7	kN	CA	HG60_HP60	12	bt12-HG60_HP60	1645	1056	1279	1422	0.567753	0.562585	0.609034	0.584889	NBk	NBk
1514	7	kN	CA	HG60_HP60	13	bt13-HG60_HP60	1817	1120	1396	1541	0.571672	0.565515	0.618658	0.590894	NBk	NBk
1514	7	kN	CA	HG60_HP60	14	bt14-HG60_HP60	1777	1249	1456	1570	0.55304	0.549644	0.587244	0.567822	NBk	NBk
1514	7	kN	CA	HG60_HP60	15	bt15-HG60_HP60	1069	871	908	1032	0.541495	0.540718	0.551031	0.545826	NBk	NBk
1514	7	kN	CA	HG60_HP60	16	bt16-HG60_HP60	1494	1187	1205	1476	0.553898	0.553538	0.557255	0.55539	NBk	NBk
1514	7	kN	CA	HG60_HP60	17	bt17-HG60_HP60	1344	1098	1176	1266	0.534398	0.533333	0.550369	0.541717	NBk	NBk
1514	7	kN	CA	HG60_HP60	18	bt18-HG60_HP60	1313	999	1079	1233	0.550606	0.548913	0.567907	0.558248	NBk	NBk
1514	7	kN	CA	HG60_HP60	19	bt19-HG60_HP60	1425	1118	1217	1326	0.540897	0.539364	0.560362	0.549662	NBk	NBk
1514	7	kN	CA	HG60_HP60	20	bt20-HG60_HP60	1637	1120	1287	1470	0.563475	0.55985	0.593761	0.576307	NBk	NBk
1514	7	kN	CA	HG60_HP60	21	bt21-HG60_HP60	1237	1025	1041	1221	0.543324	0.54302	0.546861	0.544934	NBk	NBk
1514	7	kN	CA	HG60_HP60	22	bt22-HG60_HP60	1205	1089	1084	1210	0.526373	0.526431	0.525283	0.525856	NBk	NBk
1514	7	kN	CA	HG60_HP60	23	bt23-HG60_HP60	1474	952	1167	1259	0.563273	0.558122	0.607585	0.581804	NBk	NBk
1515	7	kN	CA	HG50_HP50	1	bt01-HG50_HP50	1752	1284	1448	1588	0.550066	0.5475	0.577075	0.561899	NBk	NBk
1515	7	kN	CA	HG50_HP50	2	bt02-HG50_HP50	1946	1393	1617	1722	0.549266	0.546169	0.582809	0.563895	NBk	NBk
1515	7	kN	CA	HG50_HP50	3	bt03-HG50_HP50	623	535	530	628	0.540155	0.54033	0.537997	0.539161	NBk	NBk
1515	7	kN	CA	HG50_HP50	4	bt04-HG50_HP50	1787	1288	1500	1575	0.546667	0.543657	0.581138	0.561773	NBk	NBk
1515	7	kN	CA	HG50_HP50	5	bt05-HG50_HP50	2174	1310	1696	1788	0.568599	0.561757	0.623995	0.591243	NBk	NBk
1515	7	kN	CA	HG50_HP50	6	bt06-HG50_HP50	2092	1502	1712	1882	0.552866	0.549947	0.582081	0.565558	NBk	NBk
1515	7	kN	CA	HG50_HP50	7	bt07-HG50_HP50	1451	1265	1291	1425	0.529455	0.529176	0.534242	0.531697	NBk	NBk
1515	7	kN	CA	HG50_HP50	8	bt08-HG50_HP50	1790	1326	1487	1629	0.54862	0.546231	0.574454	0.559987	NBk	NBk
1515	7	kN	CA	HG50_HP50	9	bt09-HG50_HP50	1215	994	1080	1129	0.530557	0.529412	0.550023	0.53952	NBk	NBk
1515	7	kN	CA	HG50_HP50	10	bt10-HG50_HP50	1806	1322	1479	1649	0.55227	0.549772	0.577366	0.563231	NBk	NBk
1515	7	kN	CA	HG50_HP50	11	bt11-HG50_HP50	1499	1233	1284	1448	0.539348	0.538627	0.548682	0.543608	NBk	NBk
1515	7	kN	CA	HG50_HP50	12	bt12-HG50_HP50	2085	1439	1722	1802	0.551504	0.547675	0.591657	0.568817	NBk	NBk
1515	7	kN	CA	HG50_HP50	13	bt13-HG50_HP50	2380	1457	1869	1968	0.566588	0.560132	0.620276	0.588672	NBk	NBk
1515	7	kN	CA	HG50_HP50	14	bt14-HG50_HP50	2385	1558	1931	2012	0.55757	0.552595	0.604869	0.577552	NBk	NBk
1515	7	kN	CA	HG50_HP50	15	bt15-HG50_HP50	1380	1085	1146	1319	0.547465	0.546318	0.559838	0.552995	NBk	NBk
1515	7	kN	CA	HG50_HP50	16	bt16-HG50_HP50	1915	1592	1682	1825	0.533219	0.532388	0.546051	0.539133	NBk	NBk
1515	7	kN	CA	HG50_HP50	17	bt17-HG50_HP50	1710	1382	1479	1613	0.537354	0.536218	0.55304	0.544499	NBk	NBk
1515	7	kN	CA	HG50_HP50	18	bt18-HG50_HP50	1718	1319	1446	1591	0.544781	0.542984	0.56569	0.554104	NBk	NBk
1515	7	kN	CA	HG50_HP50	19	bt19-HG50_HP50	1853	1430	1618	1665	0.53579	0.533852	0.564423	0.548712	NBk	NBk
1515	7	kN	CA	HG50_HP50	20	bt20-HG50_HP50	2092	1393	1651	1834	0.563271	0.55891	0.600287	0.57886	NBk	NBk
1515	7	kN	CA	HG50_HP50	21	bt21-HG50_HP50	1577	1261	1337	1501	0.542283	0.541181	0.555673	0.548331	NBk	NBk
1515	7	kN	CA	HG50_HP50	22	bt22-HG50_HP50	1610	1342	1406	1546	0.534553	0.53382	0.545393	0.539544	NBk	NBk
1515	7	kN	CA	HG50_HP50	23	bt23-HG50_HP50	1968	1187	1581	1574	0.561331	0.554522	0.623772	0.587112	NBk	NBk
1516	7	kN	CA	LG30_LP30	1	bt01-LG30_LP30	121	125	128	118	0.485772	0.485944	0.49187	0.488889	NBk	NBk
1516	7	kN	CA	LG30_LP30	2	bt02-LG30_LP30	153	164	138	179	0.523659	0.525773	0.48265	0.503289	NBk	NBk
1516	7	kN	CA	LG30_LP30	3	bt03-LG30_LP30	370	388	357	401	0.508575	0.508941	0.488127	0.498316	NBk	NBk
1516	7	kN	CA	LG30_LP30	4	bt04-LG30_LP30	156	162	117	201	0.561321	0.571429	0.490566	0.527919	NBk	NBk
1516	7	kN	CA	LG30_LP30	5	bt05-LG30_LP30	225	199	139	285	0.601415	0.618132	0.53066	0.571066	NBk	NBk
1516	7	kN	CA	LG30_LP30	6	bt06-LG30_LP30	248	237	185	300	0.564948	0.572748	0.51134	0.540305	NBk	NBk
1516	7	kN	CA	LG30_LP30	7	bt07-LG30_LP30	84	124	72	136	0.528846	0.538462	0.403846	0.461538	NBk	NBk
1516	7	kN	CA	LG30_LP30	8	bt08-LG30_LP30	187	166	149	204	0.553824	0.556548	0.529745	0.542816	NBk	NBk
1516	7	kN	CA	LG30_LP30	9	bt09-LG30_LP30	297	286	263	320	0.52916	0.530357	0.509434	0.519685	NBk	NBk
1516	7	kN	CA	LG30_LP30	10	bt10-LG30_LP30	196	203	187	212	0.511278	0.511749	0.491228	0.501279	NBk	NBk
1516	7	kN	CA	LG30_LP30	11	bt11-LG30_LP30	97	108	73	132	0.558537	0.570588	0.473171	0.517333	NBk	NBk
1516	7	kN	CA	LG30_LP30	12	bt12-LG30_LP30	233	249	153	329	0.582988	0.603627	0.483402	0.536866	NBk	NBk
1516	7	kN	CA	LG30_LP30	13	bt13-LG30_LP30	295	277	181	391	0.59965	0.619748	0.515734	0.562977	NBk	NBk
1516	7	kN	CA	LG30_LP30	14	bt14-LG30_LP30	279	272	222	329	0.551724	0.556886	0.506352	0.530418	NBk	NBk
1516	7	kN	CA	LG30_LP30	15	bt15-LG30_LP30	166	153	103	216	0.598746	0.6171	0.520376	0.564626	NBk	NBk
1516	7	kN	CA	LG30_LP30	16	bt16-LG30_LP30	281	263	243	301	0.534926	0.53626	0.516544	0.526217	NBk	NBk
1516	7	kN	CA	LG30_LP30	17	bt17-LG30_LP30	165	162	167	160	0.496942	0.496988	0.504587	0.500759	NBk	NBk
1516	7	kN	CA	LG30_LP30	18	bt18-LG30_LP30	314	314	304	324	0.507962	0.508091	0.5	0.504013	NBk	NBk
1516	7	kN	CA	LG30_LP30	19	bt19-LG30_LP30	297	279	265	311	0.527778	0.52847	0.515625	0.521968	NBk	NBk
1516	7	kN	CA	LG30_LP30	20	bt20-LG30_LP30	225	201	182	244	0.550469	0.552826	0.528169	0.540216	NBk	NBk
1516	7	kN	CA	LG30_LP30	21	bt21-LG30_LP30	110	97	109	98	0.502415	0.502283	0.531401	0.516432	NBk	NBk
1516	7	kN	CA	LG30_LP30	22	bt22-LG30_LP30	237	215	196	256	0.545354	0.547344	0.524336	0.535593	NBk	NBk
1516	7	kN	CA	LG30_LP30	23	bt23-LG30_LP30	241	221	179	283	0.5671	0.57381	0.521645	0.546485	NBk	NBk
1517	7	kN	CA	LG40_LP40	1	bt01-LG40_LP40	289	262	230	321	0.553539	0.55684	0.524501	0.540187	NBk	NBk
1517	7	kN	CA	LG40_LP40	2	bt02-LG40_LP40	368	360	303	425	0.544643	0.548435	0.505495	0.52609	NBk	NBk
1517	7	kN	CA	LG40_LP40	3	bt03-LG40_LP40	600	465	488	577	0.552582	0.551471	0.56338	0.557362	NBk	NBk
1517	7	kN	CA	LG40_LP40	4	bt04-LG40_LP40	339	331	260	410	0.558955	0.565943	0.50597	0.534279	NBk	NBk
1517	7	kN	CA	LG40_LP40	5	bt05-LG40_LP40	444	432	293	583	0.586187	0.602442	0.506849	0.550527	NBk	NBk
1517	7	kN	CA	LG40_LP40	6	bt06-LG40_LP40	514	468	367	615	0.574847	0.583428	0.523422	0.551798	NBk	NBk
1517	7	kN	CA	LG40_LP40	7	bt07-LG40_LP40	222	244	201	265	0.522532	0.524823	0.476395	0.499438	NBk	NBk
1517	7	kN	CA	LG40_LP40	8	bt08-LG40_LP40	328	328	281	375	0.535823	0.538588	0.5	0.518577	NBk	NBk
1517	7	kN	CA	LG40_LP40	9	bt09-LG40_LP40	492	468	460	500	0.516667	0.516807	0.5125	0.514644	NBk	NBk
1517	7	kN	CA	LG40_LP40	10	bt10-LG40_LP40	410	409	400	419	0.506105	0.506173	0.500611	0.503376	NBk	NBk
1517	7	kN	CA	LG40_LP40	11	bt11-LG40_LP40	219	220	180	259	0.544419	0.548872	0.498861	0.522673	NBk	NBk
1517	7	kN	CA	LG40_LP40	12	bt12-LG40_LP40	447	510	353	604	0.549112	0.55875	0.467085	0.508822	NBk	NBk
1517	7	kN	CA	LG40_LP40	13	bt13-LG40_LP40	574	582	443	713	0.556661	0.564405	0.49654	0.528302	NBk	NBk
1517	7	kN	CA	LG40_LP40	14	bt14-LG40_LP40	564	592	434	722	0.556228	0.56513	0.487889	0.523677	NBk	NBk
1517	7	kN	CA	LG40_LP40	15	bt15-LG40_LP40	307	278	219	366	0.575214	0.58365	0.524786	0.552655	NBk	NBk
1517	7	kN	CA	LG40_LP40	16	bt16-LG40_LP40	548	482	428	602	0.558252	0.561475	0.532039	0.546361	NBk	NBk
1517	7	kN	CA	LG40_LP40	17	bt17-LG40_LP40	335	319	320	334	0.511468	0.51145	0.512232	0.511841	NBk	NBk
1517	7	kN	CA	LG40_LP40	18	bt18-LG40_LP40	553	549	514	588	0.517695	0.518276	0.501815	0.509912	NBk	NBk
1517	7	kN	CA	LG40_LP40	19	bt19-LG40_LP40	574	490	504	560	0.532895	0.532468	0.539474	0.535948	NBk	NBk
1517	7	kN	CA	LG40_LP40	20	bt20-LG40_LP40	439	408	368	479	0.541913	0.54399	0.5183	0.530834	NBk	NBk
1517	7	kN	CA	LG40_LP40	21	bt21-LG40_LP40	228	211	205	234	0.526196	0.526559	0.519362	0.522936	NBk	NBk
1517	7	kN	CA	LG40_LP40	22	bt22-LG40_LP40	459	410	385	484	0.542578	0.543839	0.528193	0.535902	NBk	NBk
1517	7	kN	CA	LG40_LP40	23	bt23-LG40_LP40	440	453	322	571	0.566069	0.577428	0.492721	0.531722	NBk	NBk
1518	7	kN	CA	LG50_LP50	1	bt01-LG50_LP50	543	511	464	590	0.537476	0.539225	0.51518	0.526929	NBk	NBk
1518	7	kN	CA	LG50_LP50	2	bt02-LG50_LP50	639	646	560	725	0.530739	0.532944	0.497276	0.514493	NBk	NBk
1518	7	kN	CA	LG50_LP50	3	bt03-LG50_LP50	759	662	653	768	0.537298	0.537535	0.534131	0.535828	NBk	NBk
1518	7	kN	CA	LG50_LP50	4	bt04-LG50_LP50	598	599	484	713	0.547619	0.55268	0.499582	0.524792	NBk	NBk
1518	7	kN	CA	LG50_LP50	5	bt05-LG50_LP50	751	745	546	950	0.568516	0.579029	0.502005	0.537773	NBk	NBk
1518	7	kN	CA	LG50_LP50	6	bt06-LG50_LP50	906	803	678	1031	0.566706	0.57197	0.530135	0.550258	NBk	NBk
1518	7	kN	CA	LG50_LP50	7	bt07-LG50_LP50	443	437	400	480	0.524432	0.525504	0.503409	0.514219	NBk	NBk
1518	7	kN	CA	LG50_LP50	8	bt08-LG50_LP50	598	556	448	706	0.564991	0.571702	0.518198	0.543636	NBk	NBk
1518	7	kN	CA	LG50_LP50	9	bt09-LG50_LP50	759	688	658	789	0.5349	0.535639	0.524534	0.530028	NBk	NBk
1518	7	kN	CA	LG50_LP50	10	bt10-LG50_LP50	742	681	660	763	0.528812	0.529244	0.521434	0.52531	NBk	NBk
1518	7	kN	CA	LG50_LP50	11	bt11-LG50_LP50	431	390	347	474	0.551157	0.553985	0.52497	0.539087	NBk	NBk
1518	7	kN	CA	LG50_LP50	12	bt12-LG50_LP50	804	814	603	1015	0.562114	0.571429	0.49691	0.53157	NBk	NBk
1518	7	kN	CA	LG50_LP50	13	bt13-LG50_LP50	988	930	712	1206	0.57195	0.581176	0.51512	0.546158	NBk	NBk
1518	7	kN	CA	LG50_LP50	14	bt14-LG50_LP50	940	987	746	1181	0.550337	0.557533	0.487805	0.520343	NBk	NBk
1518	7	kN	CA	LG50_LP50	15	bt15-LG50_LP50	525	485	421	589	0.551485	0.554968	0.519802	0.53681	NBk	NBk
1518	7	kN	CA	LG50_LP50	16	bt16-LG50_LP50	935	809	735	1009	0.557339	0.55988	0.536124	0.547745	NBk	NBk
1518	7	kN	CA	LG50_LP50	17	bt17-LG50_LP50	570	563	563	570	0.503089	0.503089	0.503089	0.503089	NBk	NBk
1518	7	kN	CA	LG50_LP50	18	bt18-LG50_LP50	878	804	785	897	0.527646	0.527962	0.521998	0.524963	NBk	NBk
1518	7	kN	CA	LG50_LP50	19	bt19-LG50_LP50	873	809	760	922	0.533591	0.534599	0.519025	0.526697	NBk	NBk
1518	7	kN	CA	LG50_LP50	20	bt20-LG50_LP50	788	666	617	837	0.558803	0.560854	0.541953	0.551242	NBk	NBk
1518	7	kN	CA	LG50_LP50	21	bt21-LG50_LP50	402	419	379	442	0.514007	0.514725	0.489647	0.501873	NBk	NBk
1518	7	kN	CA	LG50_LP50	22	bt22-LG50_LP50	717	715	633	799	0.52933	0.531111	0.500698	0.515457	NBk	NBk
1518	7	kN	CA	LG50_LP50	23	bt23-LG50_LP50	757	809	614	952	0.545658	0.552152	0.483397	0.515492	NBk	NBk
1519	6	kN	RA	T95	1	gt01-T95	716	373	472	617	0.612029	0.602694	0.657484	0.628898	NBk	NBk
1519	6	kN	RA	T95	2	gt02-T95	730	354	489	595	0.611162	0.598852	0.673432	0.633956	NBk	NBk
1519	6	kN	RA	T95	3	gt03-T95	223	221	122	322	0.613739	0.646377	0.502252	0.565272	NBk	NBk
1519	6	kN	RA	T95	4	gt04-T95	763	329	490	602	0.625	0.608939	0.698718	0.650746	NBk	NBk
1519	6	kN	RA	T95	5	gt05-T95	754	363	497	620	0.61504	0.602718	0.675022	0.636824	NBk	NBk
1519	6	kN	RA	T95	6	gt06-T95	706	401	501	606	0.592593	0.584921	0.63776	0.610199	NBk	NBk
1519	6	kN	RA	T95	7	gt07-T95	648	436	396	688	0.616236	0.62069	0.597786	0.609023	NBk	NBk
1519	6	kN	RA	T95	8	gt08-T95	694	320	457	557	0.616864	0.602954	0.684418	0.641109	NBk	NBk
1519	6	kN	RA	T95	9	gt09-T95	443	341	300	484	0.591199	0.596231	0.565051	0.580223	NBk	NBk
1519	6	kN	RA	T95	10	gt10-T95	759	362	514	607	0.609277	0.596229	0.677074	0.634085	NBk	NBk
1519	6	kN	RA	T95	11	gt11-T95	756	407	522	641	0.600602	0.591549	0.650043	0.619418	NBk	NBk
1519	6	kN	RA	T95	12	gt12-T95	678	377	453	602	0.606635	0.599469	0.642654	0.620311	NBk	NBk
1519	6	kN	RA	T95	13	gt13-T95	672	391	456	607	0.601599	0.595745	0.632173	0.613419	NBk	NBk
1519	6	kN	RA	T95	14	gt14-T95	670	424	484	610	0.585009	0.580589	0.612431	0.596085	NBk	NBk
1519	6	kN	RA	T95	15	gt15-T95	600	462	454	608	0.568738	0.56926	0.564972	0.567108	NBk	NBk
1519	6	kN	RA	T95	16	gt16-T95	624	445	426	643	0.59261	0.594286	0.583723	0.588957	NBk	NBk
1519	6	kN	RA	T95	17	gt17-T95	693	405	431	667	0.619308	0.616548	0.631148	0.623762	NBk	NBk
1519	6	kN	RA	T95	18	gt18-T95	683	385	498	570	0.58661	0.578323	0.639513	0.607381	NBk	NBk
1519	6	kN	RA	T95	19	gt19-T95	650	331	426	555	0.614169	0.604089	0.662589	0.631988	NBk	NBk
1519	6	kN	RA	T95	20	gt20-T95	673	324	411	586	0.631394	0.620849	0.675025	0.646804	NBk	NBk
1519	6	kN	RA	T95	21	gt21-T95	694	408	454	648	0.608893	0.60453	0.629764	0.616889	NBk	NBk
1519	6	kN	RA	T95	22	gt22-T95	661	447	495	613	0.57491	0.571799	0.59657	0.583922	NBk	NBk
1519	6	kN	RA	T95	23	gt23-T95	690	356	439	607	0.619981	0.61116	0.659656	0.634483	NBk	NBk
1520	6	kN	RA	T90	1	gt01-T90	1429	742	1097	1074	0.576462	0.565717	0.658222	0.608473	NBk	NBk
1520	6	kN	RA	T90	2	gt02-T90	1430	733	1058	1105	0.585992	0.574759	0.661119	0.614922	NBk	NBk
1520	6	kN	RA	T90	3	gt03-T90	477	419	275	621	0.612723	0.634309	0.532366	0.578883	NBk	NBk
1520	6	kN	RA	T90	4	gt04-T90	1496	685	1063	1118	0.599266	0.584603	0.685924	0.631224	NBk	NBk
1520	6	kN	RA	T90	5	gt05-T90	1516	719	1117	1118	0.589262	0.575769	0.6783	0.622843	NBk	NBk
1520	6	kN	RA	T90	6	gt06-T90	1425	789	1093	1121	0.574977	0.565925	0.643631	0.602282	NBk	NBk
1520	6	kN	RA	T90	7	gt07-T90	1328	835	987	1176	0.578826	0.57365	0.613962	0.593122	NBk	NBk
1520	6	kN	RA	T90	8	gt08-T90	1350	677	957	1070	0.596941	0.585176	0.666009	0.622981	NBk	NBk
1520	6	kN	RA	T90	9	gt09-T90	931	635	707	859	0.57152	0.568376	0.594508	0.581149	NBk	NBk
1520	6	kN	RA	T90	10	gt10-T90	1457	782	1063	1176	0.587986	0.578175	0.650737	0.612314	NBk	NBk
1520	6	kN	RA	T90	11	gt11-T90	1496	829	1110	1215	0.583011	0.57406	0.643441	0.606773	NBk	NBk
1520	6	kN	RA	T90	12	gt12-T90	1424	685	1031	1078	0.593172	0.580041	0.675202	0.624014	NBk	NBk
1520	6	kN	RA	T90	13	gt13-T90	1431	695	1037	1089	0.592662	0.579822	0.673095	0.622987	NBk	NBk
1520	6	kN	RA	T90	14	gt14-T90	1433	749	1116	1066	0.57264	0.562181	0.656737	0.605792	NBk	NBk
1520	6	kN	RA	T90	15	gt15-T90	1201	925	1014	1112	0.543979	0.542212	0.564911	0.553329	NBk	NBk
1520	6	kN	RA	T90	16	gt16-T90	1279	856	935	1200	0.580562	0.577687	0.599063	0.588181	NBk	NBk
1520	6	kN	RA	T90	17	gt17-T90	1397	796	1028	1165	0.584131	0.576082	0.637027	0.605024	NBk	NBk
1520	6	kN	RA	T90	18	gt18-T90	1283	848	966	1165	0.574378	0.570476	0.602065	0.585845	NBk	NBk
1520	6	kN	RA	T90	19	gt19-T90	1309	651	927	1033	0.597449	0.58542	0.667857	0.623928	NBk	NBk
1520	6	kN	RA	T90	20	gt20-T90	1283	709	927	1065	0.589357	0.580543	0.644076	0.610662	NBk	NBk
1520	6	kN	RA	T90	21	gt21-T90	1413	791	1035	1169	0.585753	0.577206	0.641107	0.607481	NBk	NBk
1520	6	kN	RA	T90	22	gt22-T90	1307	906	1043	1170	0.559648	0.55617	0.590601	0.572869	NBk	NBk
1520	6	kN	RA	T90	23	gt23-T90	1357	728	1028	1057	0.578897	0.568973	0.650839	0.607159	NBk	NBk
1521	6	kN	RA	T85	1	gt01-T85	2114	1142	1605	1651	0.578163	0.568432	0.649263	0.606165	NBk	NBk
1521	6	kN	RA	T85	2	gt02-T85	2129	1114	1610	1633	0.580019	0.569404	0.656491	0.609854	NBk	NBk
1521	6	kN	RA	T85	3	gt03-T85	697	653	462	888	0.587037	0.60138	0.516296	0.5556	NBk	NBk
1521	6	kN	RA	T85	4	gt04-T85	2220	1052	1655	1617	0.586339	0.572903	0.678484	0.62124	NBk	NBk
1521	6	kN	RA	T85	5	gt05-T85	2232	1120	1690	1662	0.580847	0.569097	0.665871	0.613693	NBk	NBk
1521	6	kN	RA	T85	6	gt06-T85	2113	1207	1595	1725	0.578012	0.569849	0.636446	0.601309	NBk	NBk
1521	6	kN	RA	T85	7	gt07-T85	1936	1311	1538	1709	0.561287	0.557283	0.596243	0.576105	NBk	NBk
1521	6	kN	RA	T85	8	gt08-T85	1966	1072	1491	1547	0.578176	0.568701	0.647136	0.605389	NBk	NBk
1521	6	kN	RA	T85	9	gt09-T85	1411	937	1057	1291	0.575383	0.571718	0.600937	0.585963	NBk	NBk
1521	6	kN	RA	T85	10	gt10-T85	2188	1165	1692	1661	0.573964	0.563918	0.65255	0.605005	NBk	NBk
1521	6	kN	RA	T85	11	gt11-T85	2219	1265	1750	1734	0.567308	0.559083	0.636912	0.595465	NBk	NBk
1521	6	kN	RA	T85	12	gt12-T85	2126	1037	1634	1529	0.577774	0.565426	0.672147	0.614185	NBk	NBk
1521	6	kN	RA	T85	13	gt13-T85	2123	1066	1596	1593	0.582628	0.570852	0.665726	0.61465	NBk	NBk
1521	6	kN	RA	T85	14	gt14-T85	2115	1158	1637	1636	0.573022	0.563699	0.646196	0.602135	NBk	NBk
1521	6	kN	RA	T85	15	gt15-T85	1913	1278	1607	1584	0.547947	0.543466	0.599499	0.570109	NBk	NBk
1521	6	kN	RA	T85	16	gt16-T85	2005	1197	1549	1653	0.571205	0.564153	0.626171	0.593546	NBk	NBk
1521	6	kN	RA	T85	17	gt17-T85	2113	1172	1616	1669	0.575647	0.56664	0.643227	0.602509	NBk	NBk
1521	6	kN	RA	T85	18	gt18-T85	1981	1211	1621	1571	0.556391	0.549972	0.620614	0.583162	NBk	NBk
1521	6	kN	RA	T85	19	gt19-T85	1868	1070	1438	1500	0.573179	0.565033	0.635807	0.598334	NBk	NBk
1521	6	kN	RA	T85	20	gt20-T85	1992	997	1460	1529	0.588993	0.577057	0.666444	0.618537	NBk	NBk
1521	6	kN	RA	T85	21	gt21-T85	2135	1167	1610	1692	0.579497	0.570093	0.646578	0.605932	NBk	NBk
1521	6	kN	RA	T85	22	gt22-T85	2037	1279	1649	1667	0.558504	0.552632	0.614294	0.581834	NBk	NBk
1521	6	kN	RA	T85	23	gt23-T85	2028	1102	1596	1534	0.56901	0.559603	0.647923	0.600533	NBk	NBk
1522	6	kN	RA	T80	1	gt01-T80	2836	1507	2189	2154	0.574488	0.564378	0.653005	0.605465	NBk	NBk
1522	6	kN	RA	T80	2	gt02-T80	2814	1513	2175	2152	0.573839	0.564041	0.650335	0.604122	NBk	NBk
1522	6	kN	RA	T80	3	gt03-T80	947	853	643	1157	0.584444	0.595597	0.526111	0.558702	NBk	NBk
1522	6	kN	RA	T80	4	gt04-T80	2920	1441	2185	2176	0.58427	0.571988	0.669571	0.616945	NBk	NBk
1522	6	kN	RA	T80	5	gt05-T80	2985	1487	2280	2192	0.578824	0.566952	0.667487	0.613125	NBk	NBk
1522	6	kN	RA	T80	6	gt06-T80	2851	1575	2251	2175	0.567781	0.5588	0.644148	0.598447	NBk	NBk
1522	6	kN	RA	T80	7	gt07-T80	2660	1668	2120	2208	0.562384	0.556485	0.614603	0.584102	NBk	NBk
1522	6	kN	RA	T80	8	gt08-T80	2606	1444	2031	2019	0.570988	0.562001	0.643457	0.599977	NBk	NBk
1522	6	kN	RA	T80	9	gt09-T80	1904	1230	1535	1599	0.55887	0.553649	0.60753	0.57934	NBk	NBk
1522	6	kN	RA	T80	10	gt10-T80	2881	1590	2270	2201	0.568329	0.559309	0.644375	0.598836	NBk	NBk
1522	6	kN	RA	T80	11	gt11-T80	3014	1626	2345	2295	0.572091	0.562418	0.649569	0.60286	NBk	NBk
1522	6	kN	RA	T80	12	gt12-T80	2827	1390	2126	2091	0.583116	0.570765	0.670382	0.616576	NBk	NBk
1522	6	kN	RA	T80	13	gt13-T80	2830	1419	2203	2046	0.573782	0.562289	0.666039	0.609782	NBk	NBk
1522	6	kN	RA	T80	14	gt14-T80	2847	1516	2263	2100	0.566926	0.557143	0.652533	0.601077	NBk	NBk
1522	6	kN	RA	T80	15	gt15-T80	2596	1656	2184	2068	0.548448	0.543096	0.610536	0.574845	NBk	NBk
1522	6	kN	RA	T80	16	gt16-T80	2728	1547	2098	2177	0.573684	0.565271	0.638129	0.599495	NBk	NBk
1522	6	kN	RA	T80	17	gt17-T80	2787	1596	2191	2192	0.56799	0.559863	0.635866	0.595449	NBk	NBk
1522	6	kN	RA	T80	18	gt18-T80	2661	1593	2150	2104	0.560061	0.553107	0.625529	0.587093	NBk	NBk
1522	6	kN	RA	T80	19	gt19-T80	2478	1437	1949	1966	0.567561	0.559747	0.63295	0.594102	NBk	NBk
1522	6	kN	RA	T80	20	gt20-T80	2616	1369	1966	2019	0.581556	0.57093	0.656462	0.610716	NBk	NBk
1522	6	kN	RA	T80	21	gt21-T80	2809	1596	2254	2151	0.562997	0.554809	0.637684	0.593367	NBk	NBk
1522	6	kN	RA	T80	22	gt22-T80	2803	1615	2316	2102	0.555115	0.547568	0.63445	0.587816	NBk	NBk
1522	6	kN	RA	T80	23	gt23-T80	2763	1408	2173	1998	0.570726	0.559765	0.662431	0.606786	NBk	NBk
1523	6	kN	RA	T75	1	gt01-T75	3462	1966	2796	2632	0.561349	0.553212	0.637804	0.592504	NBk	NBk
1523	6	kN	RA	T75	2	gt02-T75	3553	1854	2770	2637	0.572406	0.561917	0.657111	0.605797	NBk	NBk
1523	6	kN	RA	T75	3	gt03-T75	1151	1097	830	1418	0.571397	0.58102	0.512011	0.544337	NBk	NBk
1523	6	kN	RA	T75	4	gt04-T75	3627	1821	2831	2617	0.573054	0.561629	0.665749	0.609273	NBk	NBk
1523	6	kN	RA	T75	5	gt05-T75	3750	1831	2890	2691	0.577047	0.564759	0.671923	0.613698	NBk	NBk
1523	6	kN	RA	T75	6	gt06-T75	3636	1901	2976	2561	0.559599	0.549909	0.656673	0.598568	NBk	NBk
1523	6	kN	RA	T75	7	gt07-T75	3360	2049	2676	2733	0.563228	0.55666	0.621187	0.587156	NBk	NBk
1523	6	kN	RA	T75	8	gt08-T75	3242	1818	2513	2547	0.572036	0.563336	0.640711	0.599538	NBk	NBk
1523	6	kN	RA	T75	9	gt09-T75	2338	1585	1885	2038	0.557736	0.553635	0.595972	0.574024	NBk	NBk
1523	6	kN	RA	T75	10	gt10-T75	3627	1961	2946	2642	0.560934	0.551803	0.649069	0.596497	NBk	NBk
1523	6	kN	RA	T75	11	gt11-T75	3762	2036	3012	2786	0.564677	0.555359	0.648844	0.598473	NBk	NBk
1523	6	kN	RA	T75	12	gt12-T75	3511	1758	2690	2579	0.577909	0.566199	0.66635	0.612206	NBk	NBk
1523	6	kN	RA	T75	13	gt13-T75	3527	1782	2743	2566	0.573837	0.56252	0.664344	0.609206	NBk	NBk
1523	6	kN	RA	T75	14	gt14-T75	3535	1916	2849	2602	0.562924	0.553728	0.648505	0.597381	NBk	NBk
1523	6	kN	RA	T75	15	gt15-T75	3217	2098	2736	2579	0.545249	0.5404	0.605268	0.570998	NBk	NBk
1523	6	kN	RA	T75	16	gt16-T75	3271	2067	2584	2754	0.56435	0.558668	0.612776	0.584472	NBk	NBk
1523	6	kN	RA	T75	17	gt17-T75	3490	1990	2865	2615	0.557026	0.549174	0.636861	0.589776	NBk	NBk
1523	6	kN	RA	T75	18	gt18-T75	3371	1945	2792	2524	0.554458	0.546974	0.634123	0.587333	NBk	NBk
1523	6	kN	RA	T75	19	gt19-T75	3091	1801	2528	2364	0.557543	0.550098	0.631848	0.588146	NBk	NBk
1523	6	kN	RA	T75	20	gt20-T75	3219	1763	2457	2525	0.576475	0.567125	0.646126	0.604053	NBk	NBk
1523	6	kN	RA	T75	21	gt21-T75	3483	2024	2798	2709	0.562194	0.55453	0.632468	0.59094	NBk	NBk
1523	6	kN	RA	T75	22	gt22-T75	3365	2156	2882	2639	0.543742	0.538659	0.609491	0.57189	NBk	NBk
1523	6	kN	RA	T75	23	gt23-T75	3434	1778	2756	2456	0.565042	0.554766	0.658864	0.60235	NBk	NBk
1524	6	kN	RA	T70	1	gt01-T70	4216	2292	3428	3080	0.560541	0.551544	0.647818	0.595817	NBk	NBk
1524	6	kN	RA	T70	2	gt02-T70	4265	2214	3399	3080	0.566831	0.556498	0.658281	0.603125	NBk	NBk
1524	6	kN	RA	T70	3	gt03-T70	1382	1316	1024	1674	0.566345	0.574397	0.512231	0.541536	NBk	NBk
1524	6	kN	RA	T70	4	gt04-T70	4344	2194	3354	3184	0.575711	0.564302	0.664423	0.610284	NBk	NBk
1524	6	kN	RA	T70	5	gt05-T70	4515	2182	3496	3201	0.576079	0.5636	0.674182	0.613952	NBk	NBk
1524	6	kN	RA	T70	6	gt06-T70	4364	2280	3523	3121	0.56329	0.553316	0.656833	0.600647	NBk	NBk
1524	6	kN	RA	T70	7	gt07-T70	4084	2406	3280	3210	0.561941	0.55459	0.629276	0.589577	NBk	NBk
1524	6	kN	RA	T70	8	gt08-T70	3876	2199	3047	3028	0.56823	0.559873	0.638025	0.596399	NBk	NBk
1524	6	kN	RA	T70	9	gt09-T70	2854	1855	2276	2433	0.561372	0.556335	0.606073	0.58014	NBk	NBk
1524	6	kN	RA	T70	10	gt10-T70	4376	2329	3526	3179	0.563386	0.553784	0.652647	0.599165	NBk	NBk
1524	6	kN	RA	T70	11	gt11-T70	4468	2491	3682	3277	0.556474	0.548221	0.642046	0.591436	NBk	NBk
1524	6	kN	RA	T70	12	gt12-T70	4206	2115	3254	3067	0.575305	0.563807	0.665401	0.610406	NBk	NBk
1524	6	kN	RA	T70	13	gt13-T70	4197	2174	3284	3087	0.571653	0.561021	0.658766	0.605977	NBk	NBk
1524	6	kN	RA	T70	14	gt14-T70	4261	2280	3423	3118	0.564057	0.554529	0.651429	0.599086	NBk	NBk
1524	6	kN	RA	T70	15	gt15-T70	3911	2462	3355	3018	0.543622	0.53826	0.613683	0.573502	NBk	NBk
1524	6	kN	RA	T70	16	gt16-T70	4110	2292	3307	3095	0.562715	0.554132	0.641987	0.594833	NBk	NBk
1524	6	kN	RA	T70	17	gt17-T70	4193	2381	3444	3130	0.556967	0.549038	0.637816	0.590106	NBk	NBk
1524	6	kN	RA	T70	18	gt18-T70	4049	2326	3435	2940	0.548157	0.541021	0.635137	0.584313	NBk	NBk
1524	6	kN	RA	T70	19	gt19-T70	3735	2135	3014	2856	0.561414	0.553415	0.636286	0.591964	NBk	NBk
1524	6	kN	RA	T70	20	gt20-T70	3927	2051	3025	2953	0.575443	0.564873	0.656909	0.607425	NBk	NBk
1524	6	kN	RA	T70	21	gt21-T70	4245	2357	3508	3094	0.555816	0.54753	0.642987	0.591432	NBk	NBk
1524	6	kN	RA	T70	22	gt22-T70	4180	2442	3534	3088	0.548777	0.541872	0.631229	0.583147	NBk	NBk
1524	6	kN	RA	T70	23	gt23-T70	4097	2153	3259	2991	0.56704	0.55696	0.65552	0.602234	NBk	NBk
1525	6	kN	PA	T95	1	pt01-T95	187	142	148	181	0.559271	0.558209	0.568389	0.563253	NBk	NBk
1525	6	kN	PA	T95	2	pt02-T95	223	139	154	208	0.595304	0.591512	0.616022	0.603518	NBk	NBk
1525	6	kN	PA	T95	3	pt03-T95	116	102	97	121	0.543578	0.544601	0.53211	0.538283	NBk	NBk
1525	6	kN	PA	T95	4	pt04-T95	213	140	147	206	0.593484	0.591667	0.603399	0.597475	NBk	NBk
1525	6	kN	PA	T95	5	pt05-T95	245	162	165	242	0.59828	0.597561	0.601966	0.599755	NBk	NBk
1525	6	kN	PA	T95	6	pt06-T95	235	181	189	227	0.555288	0.554245	0.564904	0.559524	NBk	NBk
1525	6	kN	PA	T95	7	pt07-T95	174	124	117	181	0.595638	0.597938	0.583893	0.590832	NBk	NBk
1525	6	kN	PA	T95	8	pt08-T95	210	128	124	214	0.627219	0.628743	0.621302	0.625	NBk	NBk
1525	6	kN	PA	T95	9	pt09-T95	164	126	126	164	0.565517	0.565517	0.565517	0.565517	NBk	NBk
1525	6	kN	PA	T95	10	pt10-T95	226	118	164	180	0.590116	0.579487	0.656977	0.615804	NBk	NBk
1525	6	kN	PA	T95	11	pt11-T95	178	128	114	192	0.604575	0.609589	0.581699	0.595318	NBk	NBk
1525	6	kN	PA	T95	12	pt12-T95	243	166	181	228	0.575795	0.573113	0.594132	0.583433	NBk	NBk
1525	6	kN	PA	T95	13	pt13-T95	299	144	200	243	0.611738	0.599198	0.674944	0.63482	NBk	NBk
1525	6	kN	PA	T95	14	pt14-T95	281	174	193	262	0.596703	0.592827	0.617582	0.604952	NBk	NBk
1525	6	kN	PA	T95	15	pt15-T95	170	115	109	176	0.607018	0.609319	0.596491	0.602837	NBk	NBk
1525	6	kN	PA	T95	16	pt16-T95	233	183	178	238	0.566106	0.56691	0.560096	0.563482	NBk	NBk
1525	6	kN	PA	T95	17	pt17-T95	185	153	147	191	0.556213	0.557229	0.547337	0.552239	NBk	NBk
1525	6	kN	PA	T95	18	pt18-T95	210	152	138	224	0.599448	0.603448	0.58011	0.591549	NBk	NBk
1525	6	kN	PA	T95	19	pt19-T95	230	146	145	231	0.613032	0.613333	0.611702	0.612517	NBk	NBk
1525	6	kN	PA	T95	20	pt20-T95	220	159	162	217	0.576517	0.575916	0.580475	0.578187	NBk	NBk
1525	6	kN	PA	T95	21	pt21-T95	193	110	115	188	0.628713	0.626623	0.636964	0.631751	NBk	NBk
1525	6	kN	PA	T95	22	pt22-T95	201	134	149	186	0.577612	0.574286	0.6	0.586861	NBk	NBk
1525	6	kN	PA	T95	23	pt23-T95	224	141	156	209	0.593151	0.589474	0.613699	0.601342	NBk	NBk
1526	6	kN	PA	T90	1	pt01-T90	398	261	282	377	0.588012	0.585294	0.603945	0.594473	NBk	NBk
1526	6	kN	PA	T90	2	pt02-T90	449	275	325	399	0.585635	0.580103	0.620166	0.599466	NBk	NBk
1526	6	kN	PA	T90	3	pt03-T90	259	176	174	261	0.597701	0.598152	0.595402	0.596774	NBk	NBk
1526	6	kN	PA	T90	4	pt04-T90	443	262	314	391	0.591489	0.585205	0.628369	0.606019	NBk	NBk
1526	6	kN	PA	T90	5	pt05-T90	492	321	332	481	0.598401	0.597087	0.605166	0.6011	NBk	NBk
1526	6	kN	PA	T90	6	pt06-T90	495	335	342	488	0.592169	0.591398	0.596386	0.593881	NBk	NBk
1526	6	kN	PA	T90	7	pt07-T90	321	275	266	330	0.546141	0.546848	0.538591	0.542688	NBk	NBk
1526	6	kN	PA	T90	8	pt08-T90	396	279	290	385	0.578519	0.577259	0.586667	0.581925	NBk	NBk
1526	6	kN	PA	T90	9	pt09-T90	322	257	272	307	0.543178	0.542088	0.556131	0.54902	NBk	NBk
1526	6	kN	PA	T90	10	pt10-T90	381	306	325	362	0.540757	0.53966	0.554585	0.547021	NBk	NBk
1526	6	kN	PA	T90	11	pt11-T90	343	268	252	359	0.574468	0.576471	0.561375	0.568823	NBk	NBk
1526	6	kN	PA	T90	12	pt12-T90	507	312	330	489	0.608059	0.605735	0.619048	0.612319	NBk	NBk
1526	6	kN	PA	T90	13	pt13-T90	508	379	390	497	0.566516	0.565702	0.572717	0.569188	NBk	NBk
1526	6	kN	PA	T90	14	pt14-T90	552	358	405	505	0.580769	0.576803	0.606593	0.591323	NBk	NBk
1526	6	kN	PA	T90	15	pt15-T90	317	252	246	323	0.56239	0.563055	0.557118	0.560071	NBk	NBk
1526	6	kN	PA	T90	16	pt16-T90	451	379	362	468	0.553614	0.554736	0.543373	0.548996	NBk	NBk
1526	6	kN	PA	T90	17	pt17-T90	415	261	266	410	0.610207	0.609398	0.613905	0.611643	NBk	NBk
1526	6	kN	PA	T90	18	pt18-T90	414	310	322	402	0.563536	0.5625	0.571823	0.567123	NBk	NBk
1526	6	kN	PA	T90	19	pt19-T90	416	336	318	434	0.56516	0.566757	0.553191	0.559892	NBk	NBk
1526	6	kN	PA	T90	20	pt20-T90	438	320	318	440	0.579156	0.579365	0.577836	0.5786	NBk	NBk
1526	6	kN	PA	T90	21	pt21-T90	337	268	277	328	0.549587	0.54886	0.557025	0.552912	NBk	NBk
1526	6	kN	PA	T90	22	pt22-T90	369	302	289	382	0.559613	0.56079	0.549925	0.555305	NBk	NBk
1526	6	kN	PA	T90	23	pt23-T90	427	302	330	399	0.566529	0.564069	0.585734	0.574697	NBk	NBk
1527	6	kN	PA	T85	1	pt01-T85	578	410	452	536	0.563765	0.561165	0.58502	0.572844	NBk	NBk
1527	6	kN	PA	T85	2	pt02-T85	622	464	454	632	0.577348	0.578067	0.572744	0.575393	NBk	NBk
1527	6	kN	PA	T85	3	pt03-T85	351	301	311	341	0.530675	0.530211	0.538344	0.534247	NBk	NBk
1527	6	kN	PA	T85	4	pt04-T85	626	431	475	582	0.571429	0.568574	0.592242	0.580167	NBk	NBk
1527	6	kN	PA	T85	5	pt05-T85	736	482	530	688	0.584565	0.581359	0.604269	0.592593	NBk	NBk
1527	6	kN	PA	T85	6	pt06-T85	727	517	543	701	0.573955	0.572441	0.584405	0.578361	NBk	NBk
1527	6	kN	PA	T85	7	pt07-T85	498	395	391	502	0.55991	0.56018	0.557671	0.558923	NBk	NBk
1527	6	kN	PA	T85	8	pt08-T85	602	410	435	577	0.58251	0.580521	0.594862	0.587604	NBk	NBk
1527	6	kN	PA	T85	9	pt09-T85	487	383	411	459	0.543678	0.542316	0.55977	0.550905	NBk	NBk
1527	6	kN	PA	T85	10	pt10-T85	612	418	459	571	0.574272	0.571429	0.594175	0.58258	NBk	NBk
1527	6	kN	PA	T85	11	pt11-T85	495	421	397	519	0.553493	0.554933	0.540393	0.547566	NBk	NBk
1527	6	kN	PA	T85	12	pt12-T85	747	482	548	681	0.58096	0.576834	0.607811	0.591918	NBk	NBk
1527	6	kN	PA	T85	13	pt13-T85	808	522	610	720	0.574436	0.569817	0.607519	0.588064	NBk	NBk
1527	6	kN	PA	T85	14	pt14-T85	797	568	616	749	0.5663	0.564048	0.583883	0.573794	NBk	NBk
1527	6	kN	PA	T85	15	pt15-T85	492	360	376	476	0.568075	0.56682	0.577465	0.572093	NBk	NBk
1527	6	kN	PA	T85	16	pt16-T85	715	529	543	701	0.569132	0.568362	0.574759	0.571543	NBk	NBk
1527	6	kN	PA	T85	17	pt17-T85	592	421	470	543	0.560217	0.557439	0.584403	0.570602	NBk	NBk
1527	6	kN	PA	T85	18	pt18-T85	641	443	490	594	0.569649	0.566755	0.591328	0.578781	NBk	NBk
1527	6	kN	PA	T85	19	pt19-T85	681	446	540	587	0.562555	0.55774	0.604259	0.580068	NBk	NBk
1527	6	kN	PA	T85	20	pt20-T85	688	449	516	621	0.575638	0.571429	0.605101	0.587783	NBk	NBk
1527	6	kN	PA	T85	21	pt21-T85	537	370	411	496	0.56946	0.566456	0.592062	0.578976	NBk	NBk
1527	6	kN	PA	T85	22	pt22-T85	558	448	443	563	0.557157	0.557443	0.554672	0.556054	NBk	NBk
1527	6	kN	PA	T85	23	pt23-T85	678	416	530	564	0.567642	0.561258	0.619744	0.589053	NBk	NBk
1528	6	kN	PA	T80	1	pt01-T80	774	543	607	710	0.563402	0.560463	0.587699	0.573758	NBk	NBk
1528	6	kN	PA	T80	2	pt02-T80	793	652	689	756	0.535986	0.535088	0.548789	0.541852	NBk	NBk
1528	6	kN	PA	T80	3	pt03-T80	484	385	411	458	0.542002	0.540782	0.556962	0.548753	NBk	NBk
1528	6	kN	PA	T80	4	pt04-T80	833	575	630	778	0.572088	0.569378	0.591619	0.580286	NBk	NBk
1528	6	kN	PA	T80	5	pt05-T80	987	635	733	889	0.578298	0.573837	0.608508	0.590664	NBk	NBk
1528	6	kN	PA	T80	6	pt06-T80	919	740	760	899	0.54792	0.54735	0.553948	0.550629	NBk	NBk
1528	6	kN	PA	T80	7	pt07-T80	684	506	472	718	0.589076	0.591696	0.57479	0.58312	NBk	NBk
1528	6	kN	PA	T80	8	pt08-T80	805	541	610	736	0.572437	0.568905	0.598068	0.583122	NBk	NBk
1528	6	kN	PA	T80	9	pt09-T80	626	535	518	643	0.546512	0.547203	0.53919	0.543167	NBk	NBk
1528	6	kN	PA	T80	10	pt10-T80	807	566	647	726	0.558267	0.555021	0.587764	0.570923	NBk	NBk
1528	6	kN	PA	T80	11	pt11-T80	672	550	509	713	0.566694	0.569009	0.549918	0.559301	NBk	NBk
1528	6	kN	PA	T80	12	pt12-T80	975	662	715	922	0.579414	0.576923	0.595602	0.586114	NBk	NBk
1528	6	kN	PA	T80	13	pt13-T80	1124	648	866	906	0.572799	0.564824	0.634312	0.597554	NBk	NBk
1528	6	kN	PA	T80	14	pt14-T80	1125	693	885	933	0.566007	0.559701	0.618812	0.587774	NBk	NBk
1528	6	kN	PA	T80	15	pt15-T80	612	522	517	617	0.541887	0.542073	0.539683	0.540875	NBk	NBk
1528	6	kN	PA	T80	16	pt16-T80	915	744	715	944	0.560277	0.56135	0.551537	0.5564	NBk	NBk
1528	6	kN	PA	T80	17	pt17-T80	763	588	617	734	0.554034	0.552899	0.564767	0.55877	NBk	NBk
1528	6	kN	PA	T80	18	pt18-T80	794	652	672	774	0.542185	0.54161	0.549101	0.54533	NBk	NBk
1528	6	kN	PA	T80	19	pt19-T80	913	589	702	800	0.57024	0.565325	0.607856	0.58582	NBk	NBk
1528	6	kN	PA	T80	20	pt20-T80	870	644	677	837	0.563738	0.562379	0.574637	0.568442	NBk	NBk
1528	6	kN	PA	T80	21	pt21-T80	678	530	550	658	0.55298	0.552117	0.561258	0.55665	NBk	NBk
1528	6	kN	PA	T80	22	pt22-T80	725	615	628	712	0.536194	0.535846	0.541045	0.538433	NBk	NBk
1528	6	kN	PA	T80	23	pt23-T80	885	573	703	755	0.562414	0.557305	0.606996	0.58109	NBk	NBk
1529	6	kN	PA	T75	1	pt01-T75	1012	633	795	850	0.565957	0.560044	0.615198	0.586327	NBk	NBk
1529	6	kN	PA	T75	2	pt02-T75	1030	776	800	1006	0.563677	0.562842	0.570321	0.566557	NBk	NBk
1529	6	kN	PA	T75	3	pt03-T75	570	516	504	582	0.530387	0.530726	0.524862	0.527778	NBk	NBk
1529	6	kN	PA	T75	4	pt04-T75	1029	728	844	913	0.552647	0.549386	0.585657	0.566942	NBk	NBk
1529	6	kN	PA	T75	5	pt05-T75	1215	813	968	1060	0.560897	0.556574	0.599112	0.57706	NBk	NBk
1529	6	kN	PA	T75	6	pt06-T75	1191	882	940	1133	0.56054	0.558893	0.57453	0.566603	NBk	NBk
1529	6	kN	PA	T75	7	pt07-T75	830	656	624	862	0.569314	0.570839	0.558546	0.564626	NBk	NBk
1529	6	kN	PA	T75	8	pt08-T75	941	741	751	931	0.55648	0.556147	0.559453	0.557795	NBk	NBk
1529	6	kN	PA	T75	9	pt09-T75	823	627	643	807	0.562069	0.561392	0.567586	0.564472	NBk	NBk
1529	6	kN	PA	T75	10	pt10-T75	977	739	850	866	0.537005	0.534756	0.569347	0.55151	NBk	NBk
1529	6	kN	PA	T75	11	pt11-T75	847	678	668	857	0.558689	0.559076	0.55541	0.557237	NBk	NBk
1529	6	kN	PA	T75	12	pt12-T75	1196	850	952	1094	0.559629	0.556797	0.584555	0.570339	NBk	NBk
1529	6	kN	PA	T75	13	pt13-T75	1288	928	1026	1190	0.559116	0.556612	0.581227	0.568653	NBk	NBk
1529	6	kN	PA	T75	14	pt14-T75	1403	871	1080	1194	0.57102	0.565042	0.616974	0.589868	NBk	NBk
1529	6	kN	PA	T75	15	pt15-T75	796	621	677	740	0.54199	0.540394	0.56175	0.550865	NBk	NBk
1529	6	kN	PA	T75	16	pt16-T75	1201	872	975	1098	0.55451	0.55193	0.579354	0.565309	NBk	NBk
1529	6	kN	PA	T75	17	pt17-T75	973	716	775	914	0.558615	0.556636	0.576081	0.566191	NBk	NBk
1529	6	kN	PA	T75	18	pt18-T75	1029	776	822	983	0.557341	0.555916	0.570083	0.56291	NBk	NBk
1529	6	kN	PA	T75	19	pt19-T75	1089	788	862	1015	0.560469	0.558175	0.580181	0.568966	NBk	NBk
1529	6	kN	PA	T75	20	pt20-T75	1142	750	930	962	0.556025	0.551158	0.603594	0.576186	NBk	NBk
1529	6	kN	PA	T75	21	pt21-T75	908	602	723	787	0.561258	0.556714	0.601325	0.57816	NBk	NBk
1529	6	kN	PA	T75	22	pt22-T75	944	732	761	915	0.554594	0.553666	0.563246	0.558415	NBk	NBk
1529	6	kN	PA	T75	23	pt23-T75	1145	678	879	944	0.572957	0.565711	0.628086	0.595269	NBk	NBk
1530	6	kN	PA	T70	1	pt01-T70	1116	859	932	1043	0.546582	0.544922	0.565063	0.55481	NBk	NBk
1530	6	kN	PA	T70	2	pt02-T70	1280	887	988	1179	0.567374	0.564374	0.590678	0.577227	NBk	NBk
1530	6	kN	PA	T70	3	pt03-T70	694	606	619	681	0.528846	0.528561	0.533846	0.53119	NBk	NBk
1530	6	kN	PA	T70	4	pt04-T70	1243	867	1002	1108	0.557109	0.553675	0.5891	0.570838	NBk	NBk
1530	6	kN	PA	T70	5	pt05-T70	1463	970	1162	1271	0.561858	0.557333	0.601315	0.57849	NBk	NBk
1530	6	kN	PA	T70	6	pt06-T70	1465	1022	1219	1268	0.549457	0.545827	0.589063	0.566622	NBk	NBk
1530	6	kN	PA	T70	7	pt07-T70	1037	744	784	997	0.571028	0.569467	0.582257	0.575791	NBk	NBk
1530	6	kN	PA	T70	8	pt08-T70	1216	802	904	1114	0.577304	0.573585	0.602577	0.587724	NBk	NBk
1530	6	kN	PA	T70	9	pt09-T70	985	755	748	992	0.568103	0.568379	0.566092	0.567233	NBk	NBk
1530	6	kN	PA	T70	10	pt10-T70	1216	842	964	1094	0.561224	0.557798	0.590865	0.573856	NBk	NBk
1530	6	kN	PA	T70	11	pt11-T70	982	847	833	996	0.540733	0.541047	0.536905	0.538968	NBk	NBk
1530	6	kN	PA	T70	12	pt12-T70	1462	993	1142	1313	0.565173	0.561444	0.595519	0.57798	NBk	NBk
1530	6	kN	PA	T70	13	pt13-T70	1621	1039	1295	1365	0.561278	0.555898	0.609398	0.58142	NBk	NBk
1530	6	kN	PA	T70	14	pt14-T70	1689	1040	1307	1422	0.569989	0.563752	0.618908	0.590044	NBk	NBk
1530	6	kN	PA	T70	15	pt15-T70	981	720	828	873	0.544974	0.542289	0.57672	0.558974	NBk	NBk
1530	6	kN	PA	T70	16	pt16-T70	1408	1078	1099	1387	0.562148	0.561627	0.566372	0.56399	NBk	NBk
1530	6	kN	PA	T70	17	pt17-T70	1237	787	964	1060	0.567441	0.562017	0.611166	0.585562	NBk	NBk
1530	6	kN	PA	T70	18	pt18-T70	1256	908	956	1208	0.569316	0.567812	0.580407	0.57404	NBk	NBk
1530	6	kN	PA	T70	19	pt19-T70	1271	980	1100	1151	0.537983	0.536061	0.564638	0.549978	NBk	NBk
1530	6	kN	PA	T70	20	pt20-T70	1345	926	1129	1142	0.547556	0.543654	0.59225	0.566913	NBk	NBk
1530	6	kN	PA	T70	21	pt21-T70	1034	775	879	930	0.542841	0.540512	0.571587	0.555615	NBk	NBk
1530	6	kN	PA	T70	22	pt22-T70	1152	857	908	1101	0.560727	0.559223	0.57342	0.566232	NBk	NBk
1530	6	kN	PA	T70	23	pt23-T70	1349	839	1062	1126	0.565585	0.559519	0.616545	0.586649	NBk	NBk
1531	6	kN	RA	B30	1	gt01-B30	3329	3157	2324	4162	0.577475	0.588891	0.513259	0.54848	NBk	NBk
1531	6	kN	RA	B30	2	gt02-B30	3245	3215	2225	4235	0.578947	0.593236	0.502322	0.544007	NBk	NBk
1531	6	kN	RA	B30	3	gt03-B30	1449	1257	1311	1395	0.525499	0.525	0.535477	0.530187	NBk	NBk
1531	6	kN	RA	B30	4	gt04-B30	3262	3272	2238	4296	0.578359	0.593091	0.499235	0.542131	NBk	NBk
1531	6	kN	RA	B30	5	gt05-B30	3337	3352	2266	4423	0.580057	0.595574	0.498879	0.542955	NBk	NBk
1531	6	kN	RA	B30	6	gt06-B30	3232	3404	2339	4297	0.567285	0.580147	0.48704	0.529532	NBk	NBk
1531	6	kN	RA	B30	7	gt07-B30	3439	3042	2398	4083	0.580312	0.589173	0.530628	0.55837	NBk	NBk
1531	6	kN	RA	B30	8	gt08-B30	2976	3094	2163	3907	0.566969	0.579101	0.49028	0.531002	NBk	NBk
1531	6	kN	RA	B30	9	gt09-B30	2323	2376	2035	2664	0.530645	0.533043	0.494361	0.512973	NBk	NBk
1531	6	kN	RA	B30	10	gt10-B30	3238	3443	2438	4243	0.559871	0.570472	0.484658	0.524075	NBk	NBk
1531	6	kN	RA	B30	11	gt11-B30	3385	3560	2446	4499	0.567603	0.580518	0.487401	0.5299	NBk	NBk
1531	6	kN	RA	B30	12	gt12-B30	3164	3146	2204	4106	0.57607	0.589419	0.501426	0.541874	NBk	NBk
1531	6	kN	RA	B30	13	gt13-B30	3237	3118	2280	4075	0.575295	0.586732	0.509363	0.545317	NBk	NBk
1531	6	kN	RA	B30	14	gt14-B30	3190	3330	2294	4226	0.568712	0.581692	0.489264	0.53149	NBk	NBk
1531	6	kN	RA	B30	15	gt15-B30	3119	3248	2365	4002	0.559212	0.568745	0.48987	0.526369	NBk	NBk
1531	6	kN	RA	B30	16	gt16-B30	3087	3298	2369	4016	0.556226	0.565799	0.483477	0.521409	NBk	NBk
1531	6	kN	RA	B30	17	gt17-B30	3273	3274	2469	4078	0.561402	0.57001	0.499924	0.532671	NBk	NBk
1531	6	kN	RA	B30	18	gt18-B30	2847	3520	2302	4065	0.542799	0.552923	0.447149	0.494443	NBk	NBk
1531	6	kN	RA	B30	19	gt19-B30	2838	2997	2317	3518	0.544644	0.550533	0.486375	0.51647	NBk	NBk
1531	6	kN	RA	B30	20	gt20-B30	2910	3038	2137	3811	0.56498	0.57658	0.48924	0.529332	NBk	NBk
1531	6	kN	RA	B30	21	gt21-B30	3124	3442	2436	4130	0.552391	0.561871	0.475784	0.515256	NBk	NBk
1531	6	kN	RA	B30	22	gt22-B30	3418	3187	2667	3938	0.556851	0.561709	0.517487	0.538692	NBk	NBk
1531	6	kN	RA	B30	23	gt23-B30	2940	3300	2127	4113	0.565144	0.580225	0.471154	0.520032	NBk	NBk
1532	6	kN	RA	B25	1	gt01-B25	2826	2578	2024	3380	0.574204	0.58268	0.522946	0.5512	NBk	NBk
1532	6	kN	RA	B25	2	gt02-B25	2693	2687	1910	3470	0.57277	0.585053	0.500558	0.539517	NBk	NBk
1532	6	kN	RA	B25	3	gt03-B25	1175	1082	1114	1143	0.513514	0.513325	0.520603	0.516938	NBk	NBk
1532	6	kN	RA	B25	4	gt04-B25	2765	2680	1872	3573	0.582002	0.596291	0.507805	0.548502	NBk	NBk
1532	6	kN	RA	B25	5	gt05-B25	2825	2748	1893	3680	0.583617	0.598771	0.506908	0.549023	NBk	NBk
1532	6	kN	RA	B25	6	gt06-B25	2767	2762	1908	3621	0.577681	0.591872	0.500452	0.542336	NBk	NBk
1532	6	kN	RA	B25	7	gt07-B25	2853	2545	1966	3432	0.58216	0.592032	0.528529	0.558481	NBk	NBk
1532	6	kN	RA	B25	8	gt08-B25	2463	2600	1825	3238	0.563006	0.574394	0.48647	0.526789	NBk	NBk
1532	6	kN	RA	B25	9	gt09-B25	2052	1860	1705	2207	0.544351	0.54618	0.52454	0.535141	NBk	NBk
1532	6	kN	RA	B25	10	gt10-B25	2801	2766	2107	3460	0.562332	0.570701	0.503144	0.534797	NBk	NBk
1532	6	kN	RA	B25	11	gt11-B25	2838	2953	2047	3744	0.568296	0.580962	0.490071	0.53166	NBk	NBk
1532	6	kN	RA	B25	12	gt12-B25	2608	2649	1837	3420	0.573331	0.586727	0.4961	0.537621	NBk	NBk
1532	6	kN	RA	B25	13	gt13-B25	2797	2496	1878	3415	0.586813	0.598289	0.528434	0.561196	NBk	NBk
1532	6	kN	RA	B25	14	gt14-B25	2796	2637	1916	3517	0.580987	0.593379	0.514633	0.551207	NBk	NBk
1532	6	kN	RA	B25	15	gt15-B25	2587	2719	1922	3384	0.562665	0.573741	0.487561	0.527152	NBk	NBk
1532	6	kN	RA	B25	16	gt16-B25	2797	2527	2058	3266	0.569403	0.576107	0.525357	0.549563	NBk	NBk
1532	6	kN	RA	B25	17	gt17-B25	2646	2810	2081	3375	0.551778	0.559763	0.484971	0.51969	NBk	NBk
1532	6	kN	RA	B25	18	gt18-B25	2415	2889	1957	3347	0.543175	0.552379	0.455317	0.499173	NBk	NBk
1532	6	kN	RA	B25	19	gt19-B25	2357	2507	1900	2964	0.546978	0.553676	0.484581	0.516829	NBk	NBk
1532	6	kN	RA	B25	20	gt20-B25	2463	2493	1811	3145	0.565779	0.576275	0.496973	0.533694	NBk	NBk
1532	6	kN	RA	B25	21	gt21-B25	2730	2739	2101	3368	0.557506	0.5651	0.499177	0.530097	NBk	NBk
1532	6	kN	RA	B25	22	gt22-B25	2770	2734	2185	3319	0.553143	0.559031	0.50327	0.529687	NBk	NBk
1532	6	kN	RA	B25	23	gt23-B25	2463	2733	1795	3401	0.56428	0.578441	0.474018	0.521049	NBk	NBk
1533	6	kN	RA	B20	1	gt01-B20	2221	2106	1558	2769	0.576612	0.587722	0.513289	0.547989	NBk	NBk
1533	6	kN	RA	B20	2	gt02-B20	2204	2099	1510	2793	0.580641	0.59343	0.512201	0.549832	NBk	NBk
1533	6	kN	RA	B20	3	gt03-B20	915	890	897	908	0.504986	0.504967	0.506925	0.505944	NBk	NBk
1533	6	kN	RA	B20	4	gt04-B20	2267	2090	1519	2838	0.585839	0.598785	0.520312	0.556797	NBk	NBk
1533	6	kN	RA	B20	5	gt05-B20	2311	2147	1575	2883	0.582548	0.594699	0.518394	0.553931	NBk	NBk
1533	6	kN	RA	B20	6	gt06-B20	2170	2250	1549	2871	0.570249	0.58349	0.49095	0.533235	NBk	NBk
1533	6	kN	RA	B20	7	gt07-B20	2322	1995	1606	2711	0.582928	0.591141	0.537874	0.56325	NBk	NBk
1533	6	kN	RA	B20	8	gt08-B20	1999	2049	1516	2532	0.559659	0.568706	0.493824	0.528626	NBk	NBk
1533	6	kN	RA	B20	9	gt09-B20	1692	1435	1410	1717	0.545091	0.545455	0.541094	0.543265	NBk	NBk
1533	6	kN	RA	B20	10	gt10-B20	2218	2237	1658	2797	0.562851	0.572239	0.497868	0.532469	NBk	NBk
1533	6	kN	RA	B20	11	gt11-B20	2326	2304	1665	2965	0.571382	0.582811	0.502376	0.539613	NBk	NBk
1533	6	kN	RA	B20	12	gt12-B20	2098	2113	1492	2719	0.571954	0.584401	0.498219	0.53788	NBk	NBk
1533	6	kN	RA	B20	13	gt13-B20	2289	1944	1484	2749	0.595086	0.606679	0.540751	0.571821	NBk	NBk
1533	6	kN	RA	B20	14	gt14-B20	2196	2152	1550	2798	0.574287	0.586225	0.50506	0.542624	NBk	NBk
1533	6	kN	RA	B20	15	gt15-B20	2082	2161	1507	2736	0.567759	0.580106	0.490691	0.531665	NBk	NBk
1533	6	kN	RA	B20	16	gt16-B20	2271	1986	1678	2579	0.56965	0.575082	0.533474	0.553497	NBk	NBk
1533	6	kN	RA	B20	17	gt17-B20	2182	2184	1742	2624	0.550389	0.556065	0.499771	0.526417	NBk	NBk
1533	6	kN	RA	B20	18	gt18-B20	2002	2242	1628	2616	0.544062	0.551515	0.471725	0.508509	NBk	NBk
1533	6	kN	RA	B20	19	gt19-B20	1870	2023	1528	2365	0.543925	0.550324	0.480349	0.512961	NBk	NBk
1533	6	kN	RA	B20	20	gt20-B20	1981	1979	1401	2559	0.573232	0.585748	0.500253	0.539635	NBk	NBk
1533	6	kN	RA	B20	21	gt21-B20	2185	2193	1704	2674	0.554934	0.561841	0.499086	0.528608	NBk	NBk
1533	6	kN	RA	B20	22	gt22-B20	2322	2085	1813	2594	0.557749	0.561548	0.526889	0.543667	NBk	NBk
1533	6	kN	RA	B20	23	gt23-B20	2010	2145	1447	2708	0.56775	0.581429	0.483755	0.528114	NBk	NBk
1534	6	kN	RA	B15	1	gt01-B15	1709	1532	1168	2073	0.583462	0.594022	0.527306	0.558679	NBk	NBk
1534	6	kN	RA	B15	2	gt02-B15	1628	1595	1148	2075	0.574465	0.586455	0.505119	0.542757	NBk	NBk
1534	6	kN	RA	B15	3	gt03-B15	716	636	634	718	0.530325	0.53037	0.529586	0.529978	NBk	NBk
1534	6	kN	RA	B15	4	gt04-B15	1784	1485	1143	2126	0.598042	0.609498	0.545733	0.575855	NBk	NBk
1534	6	kN	RA	B15	5	gt05-B15	1769	1575	1101	2243	0.59988	0.616376	0.529007	0.56936	NBk	NBk
1534	6	kN	RA	B15	6	gt06-B15	1644	1668	1175	2137	0.570803	0.583186	0.496377	0.536291	NBk	NBk
1534	6	kN	RA	B15	7	gt07-B15	1762	1478	1236	2004	0.581173	0.587725	0.543827	0.564925	NBk	NBk
1534	6	kN	RA	B15	8	gt08-B15	1527	1509	1139	1897	0.5639	0.572768	0.502964	0.535602	NBk	NBk
1534	6	kN	RA	B15	9	gt09-B15	1223	1122	1040	1305	0.539019	0.540433	0.521535	0.530816	NBk	NBk
1534	6	kN	RA	B15	10	gt10-B15	1756	1581	1327	2010	0.564279	0.569575	0.526221	0.54704	NBk	NBk
1534	6	kN	RA	B15	11	gt11-B15	1859	1616	1267	2208	0.58518	0.59469	0.534964	0.563248	NBk	NBk
1534	6	kN	RA	B15	12	gt12-B15	1637	1526	1116	2047	0.582359	0.594624	0.517547	0.553414	NBk	NBk
1534	6	kN	RA	B15	13	gt13-B15	1751	1428	1145	2034	0.595313	0.604627	0.550802	0.576461	NBk	NBk
1534	6	kN	RA	B15	14	gt14-B15	1695	1564	1158	2101	0.582387	0.594111	0.520098	0.554647	NBk	NBk
1534	6	kN	RA	B15	15	gt15-B15	1592	1586	1167	2011	0.566866	0.577021	0.500944	0.536298	NBk	NBk
1534	6	kN	RA	B15	16	gt16-B15	1706	1487	1304	1889	0.56295	0.566777	0.534294	0.550056	NBk	NBk
1534	6	kN	RA	B15	17	gt17-B15	1750	1523	1395	1878	0.554232	0.556439	0.534678	0.545341	NBk	NBk
1534	6	kN	RA	B15	18	gt18-B15	1550	1632	1251	1931	0.546983	0.553374	0.487115	0.518135	NBk	NBk
1534	6	kN	RA	B15	19	gt19-B15	1423	1497	1173	1747	0.542808	0.548151	0.487329	0.515954	NBk	NBk
1534	6	kN	RA	B15	20	gt20-B15	1554	1415	1070	1899	0.581509	0.592226	0.523409	0.555695	NBk	NBk
1534	6	kN	RA	B15	21	gt21-B15	1645	1641	1334	1952	0.547322	0.552199	0.500609	0.52514	NBk	NBk
1534	6	kN	RA	B15	22	gt22-B15	1758	1548	1385	1921	0.556413	0.559338	0.53176	0.545201	NBk	NBk
1534	6	kN	RA	B15	23	gt23-B15	1560	1557	1101	2016	0.573628	0.586246	0.500481	0.539979	NBk	NBk
1535	6	kN	RA	B10	1	gt01-B10	1165	997	839	1323	0.575393	0.581337	0.538853	0.559289	NBk	NBk
1535	6	kN	RA	B10	2	gt02-B10	1159	994	769	1384	0.590571	0.601141	0.538319	0.567998	NBk	NBk
1535	6	kN	RA	B10	3	gt03-B10	474	428	433	469	0.522727	0.522602	0.525499	0.524046	NBk	NBk
1535	6	kN	RA	B10	4	gt04-B10	1137	1045	779	1403	0.582035	0.593424	0.521082	0.554905	NBk	NBk
1535	6	kN	RA	B10	5	gt05-B10	1172	1056	752	1476	0.594255	0.609148	0.526032	0.564547	NBk	NBk
1535	6	kN	RA	B10	6	gt06-B10	1211	995	864	1342	0.578649	0.583614	0.548957	0.565756	NBk	NBk
1535	6	kN	RA	B10	7	gt07-B10	1237	928	880	1285	0.582448	0.584317	0.571363	0.577767	NBk	NBk
1535	6	kN	RA	B10	8	gt08-B10	1053	970	786	1237	0.565991	0.572594	0.520514	0.545313	NBk	NBk
1535	6	kN	RA	B10	9	gt09-B10	833	735	723	845	0.535077	0.535347	0.53125	0.533291	NBk	NBk
1535	6	kN	RA	B10	10	gt10-B10	1172	1055	903	1324	0.560395	0.564819	0.526269	0.544863	NBk	NBk
1535	6	kN	RA	B10	11	gt11-B10	1200	1115	884	1431	0.568251	0.575816	0.518359	0.545579	NBk	NBk
1535	6	kN	RA	B10	12	gt12-B10	1079	1029	731	1377	0.582543	0.596133	0.51186	0.550791	NBk	NBk
1535	6	kN	RA	B10	13	gt13-B10	1205	913	771	1347	0.602455	0.609818	0.568933	0.588666	NBk	NBk
1535	6	kN	RA	B10	14	gt14-B10	1138	1032	768	1402	0.585253	0.597062	0.524424	0.558391	NBk	NBk
1535	6	kN	RA	B10	15	gt15-B10	1067	1051	795	1323	0.564212	0.57304	0.503777	0.536181	NBk	NBk
1535	6	kN	RA	B10	16	gt16-B10	1133	993	884	1242	0.558561	0.561725	0.532926	0.546947	NBk	NBk
1535	6	kN	RA	B10	17	gt17-B10	1196	985	947	1234	0.557084	0.558096	0.548372	0.553191	NBk	NBk
1535	6	kN	RA	B10	18	gt18-B10	1064	1059	869	1254	0.545926	0.55044	0.501178	0.524655	NBk	NBk
1535	6	kN	RA	B10	19	gt19-B10	943	1004	813	1134	0.533385	0.537016	0.484335	0.509317	NBk	NBk
1535	6	kN	RA	B10	20	gt20-B10	1104	875	797	1182	0.577564	0.580747	0.557858	0.569072	NBk	NBk
1535	6	kN	RA	B10	21	gt21-B10	1150	1041	914	1277	0.553857	0.557171	0.524874	0.540541	NBk	NBk
1535	6	kN	RA	B10	22	gt22-B10	1139	1068	884	1323	0.557771	0.563025	0.516085	0.538534	NBk	NBk
1535	6	kN	RA	B10	23	gt23-B10	1077	1001	733	1345	0.582772	0.595028	0.518287	0.554012	NBk	NBk
1536	6	kN	RA	B05	1	gt01-B05	615	467	450	632	0.576248	0.577465	0.568392	0.572892	NBk	NBk
1536	6	kN	RA	B05	2	gt02-B05	567	510	412	665	0.571959	0.579162	0.526462	0.551556	NBk	NBk
1536	6	kN	RA	B05	3	gt03-B05	230	219	219	230	0.512249	0.512249	0.512249	0.512249	NBk	NBk
1536	6	kN	RA	B05	4	gt04-B05	644	447	416	675	0.604491	0.607547	0.590284	0.598791	NBk	NBk
1536	6	kN	RA	B05	5	gt05-B05	611	500	403	708	0.593609	0.602564	0.549955	0.575059	NBk	NBk
1536	6	kN	RA	B05	6	gt06-B05	607	492	475	624	0.560055	0.560998	0.55232	0.556625	NBk	NBk
1536	6	kN	RA	B05	7	gt07-B05	612	470	450	632	0.574861	0.576271	0.565619	0.570896	NBk	NBk
1536	6	kN	RA	B05	8	gt08-B05	521	491	391	621	0.564229	0.571272	0.514822	0.54158	NBk	NBk
1536	6	kN	RA	B05	9	gt09-B05	417	367	332	452	0.554209	0.556742	0.531888	0.544031	NBk	NBk
1536	6	kN	RA	B05	10	gt10-B05	640	472	469	643	0.576888	0.577096	0.57554	0.576317	NBk	NBk
1536	6	kN	RA	B05	11	gt11-B05	601	560	454	707	0.563307	0.569668	0.517657	0.542419	NBk	NBk
1536	6	kN	RA	B05	12	gt12-B05	556	497	350	703	0.597816	0.613687	0.528015	0.567637	NBk	NBk
1536	6	kN	RA	B05	13	gt13-B05	630	429	401	658	0.608121	0.611057	0.594901	0.602871	NBk	NBk
1536	6	kN	RA	B05	14	gt14-B05	589	494	390	693	0.591874	0.601634	0.54386	0.57129	NBk	NBk
1536	6	kN	RA	B05	15	gt15-B05	581	474	425	630	0.573934	0.577535	0.550711	0.563804	NBk	NBk
1536	6	kN	RA	B05	16	gt16-B05	627	436	412	651	0.601129	0.603465	0.58984	0.596575	NBk	NBk
1536	6	kN	RA	B05	17	gt17-B05	612	480	473	619	0.563645	0.564055	0.56044	0.562242	NBk	NBk
1536	6	kN	RA	B05	18	gt18-B05	536	526	434	628	0.548023	0.552577	0.504708	0.527559	NBk	NBk
1536	6	kN	RA	B05	19	gt19-B05	476	495	420	551	0.528836	0.53125	0.490216	0.509909	NBk	NBk
1536	6	kN	RA	B05	20	gt20-B05	545	446	379	612	0.583754	0.589827	0.54995	0.569191	NBk	NBk
1536	6	kN	RA	B05	21	gt21-B05	611	486	496	601	0.552416	0.551942	0.556974	0.554446	NBk	NBk
1536	6	kN	RA	B05	22	gt22-B05	602	501	501	602	0.545784	0.545784	0.545784	0.545784	NBk	NBk
1536	6	kN	RA	B05	23	gt23-B05	524	511	381	654	0.569082	0.579006	0.50628	0.540206	NBk	NBk
1537	6	kN	PA	B30	1	pt01-B30	1020	947	892	1075	0.532537	0.533473	0.518556	0.525909	NBk	NBk
1537	6	kN	PA	B30	2	pt02-B30	1109	1057	920	1246	0.543629	0.546575	0.512004	0.528725	NBk	NBk
1537	6	kN	PA	B30	3	pt03-B30	713	586	641	658	0.527714	0.526588	0.548884	0.537505	NBk	NBk
1537	6	kN	PA	B30	4	pt04-B30	1075	1031	882	1224	0.545821	0.54931	0.510446	0.529166	NBk	NBk
1537	6	kN	PA	B30	5	pt05-B30	1248	1181	981	1448	0.554961	0.559892	0.513792	0.535852	NBk	NBk
1537	6	kN	PA	B30	6	pt06-B30	1256	1228	1030	1454	0.545491	0.549431	0.505636	0.526625	NBk	NBk
1537	6	kN	PA	B30	7	pt07-B30	950	831	812	969	0.538742	0.53916	0.533408	0.536269	NBk	NBk
1537	6	kN	PA	B30	8	pt08-B30	1027	988	854	1161	0.542928	0.545986	0.509677	0.527207	NBk	NBk
1537	6	kN	PA	B30	9	pt09-B30	922	817	832	907	0.525877	0.525656	0.53019	0.527913	NBk	NBk
1537	6	kN	PA	B30	10	pt10-B30	1051	1007	916	1142	0.532799	0.534316	0.51069	0.522236	NBk	NBk
1537	6	kN	PA	B30	11	pt11-B30	957	873	831	999	0.534426	0.535235	0.522951	0.529022	NBk	NBk
1537	6	kN	PA	B30	12	pt12-B30	1206	1245	969	1482	0.548348	0.554483	0.492044	0.521401	NBk	NBk
1537	6	kN	PA	B30	13	pt13-B30	1352	1302	1052	1602	0.556518	0.562396	0.50942	0.534599	NBk	NBk
1537	6	kN	PA	B30	14	pt14-B30	1411	1311	1135	1587	0.550698	0.554203	0.518369	0.535687	NBk	NBk
1537	6	kN	PA	B30	15	pt15-B30	832	874	743	963	0.526084	0.528254	0.487691	0.507162	NBk	NBk
1537	6	kN	PA	B30	16	pt16-B30	1293	1187	1085	1395	0.541935	0.543734	0.521371	0.532318	NBk	NBk
1537	6	kN	PA	B30	17	pt17-B30	1073	948	889	1132	0.545522	0.546891	0.530925	0.53879	NBk	NBk
1537	6	kN	PA	B30	18	pt18-B30	1156	1007	943	1220	0.549237	0.550738	0.534443	0.542468	NBk	NBk
1537	6	kN	PA	B30	19	pt19-B30	1141	1099	916	1324	0.550223	0.554691	0.509375	0.531068	NBk	NBk
1537	6	kN	PA	B30	20	pt20-B30	1149	1115	957	1307	0.542403	0.545584	0.507509	0.525858	NBk	NBk
1537	6	kN	PA	B30	21	pt21-B30	939	868	765	1042	0.548146	0.551056	0.519646	0.53489	NBk	NBk
1537	6	kN	PA	B30	22	pt22-B30	1038	973	975	1036	0.515664	0.515648	0.516161	0.515905	NBk	NBk
1537	6	kN	PA	B30	23	pt23-B30	1094	1091	884	1301	0.548055	0.553084	0.500686	0.525583	NBk	NBk
1538	6	kN	PA	B25	1	pt01-B25	832	808	738	902	0.528659	0.529936	0.507317	0.51838	NBk	NBk
1538	6	kN	PA	B25	2	pt02-B25	881	926	767	1040	0.531544	0.534587	0.487548	0.509986	NBk	NBk
1538	6	kN	PA	B25	3	pt03-B25	560	522	515	567	0.520795	0.52093	0.51756	0.51924	NBk	NBk
1538	6	kN	PA	B25	4	pt04-B25	912	841	719	1034	0.555048	0.559166	0.520251	0.539007	NBk	NBk
1538	6	kN	PA	B25	5	pt05-B25	1062	963	847	1178	0.553086	0.556312	0.524444	0.539908	NBk	NBk
1538	6	kN	PA	B25	6	pt06-B25	1034	1038	849	1223	0.544643	0.549124	0.499035	0.522882	NBk	NBk
1538	6	kN	PA	B25	7	pt07-B25	797	687	654	830	0.548181	0.549276	0.537062	0.543101	NBk	NBk
1538	6	kN	PA	B25	8	pt08-B25	873	806	741	938	0.539309	0.540892	0.519952	0.530216	NBk	NBk
1538	6	kN	PA	B25	9	pt09-B25	746	705	714	737	0.511027	0.510959	0.514128	0.512539	NBk	NBk
1538	6	kN	PA	B25	10	pt10-B25	881	834	771	944	0.53207	0.533293	0.513703	0.523315	NBk	NBk
1538	6	kN	PA	B25	11	pt11-B25	800	726	720	806	0.526212	0.526316	0.524246	0.525279	NBk	NBk
1538	6	kN	PA	B25	12	pt12-B25	999	1042	869	1172	0.531847	0.534797	0.489466	0.511128	NBk	NBk
1538	6	kN	PA	B25	13	pt13-B25	1115	1096	872	1339	0.554953	0.561147	0.504297	0.531205	NBk	NBk
1538	6	kN	PA	B25	14	pt14-B25	1130	1138	931	1337	0.543871	0.548278	0.498236	0.522061	NBk	NBk
1538	6	kN	PA	B25	15	pt15-B25	742	679	620	801	0.542928	0.544787	0.522167	0.533238	NBk	NBk
1538	6	kN	PA	B25	16	pt16-B25	1070	996	916	1150	0.53727	0.538771	0.517909	0.528134	NBk	NBk
1538	6	kN	PA	B25	17	pt17-B25	917	767	791	893	0.537411	0.536885	0.544537	0.540684	NBk	NBk
1538	6	kN	PA	B25	18	pt18-B25	911	891	815	987	0.526637	0.52781	0.505549	0.51644	NBk	NBk
1538	6	kN	PA	B25	19	pt19-B25	950	916	768	1098	0.548767	0.552969	0.50911	0.530134	NBk	NBk
1538	6	kN	PA	B25	20	pt20-B25	971	916	815	1072	0.541335	0.543673	0.514573	0.528723	NBk	NBk
1538	6	kN	PA	B25	21	pt21-B25	754	751	659	846	0.531561	0.533616	0.500997	0.516792	NBk	NBk
1538	6	kN	PA	B25	22	pt22-B25	896	779	787	888	0.532537	0.532383	0.534925	0.533651	NBk	NBk
1538	6	kN	PA	B25	23	pt23-B25	921	901	738	1084	0.55022	0.555154	0.505488	0.529158	NBk	NBk
1539	6	kN	PA	B20	1	pt01-B20	660	651	594	717	0.525172	0.526316	0.503432	0.51462	NBk	NBk
1539	6	kN	PA	B20	2	pt02-B20	727	719	627	819	0.534578	0.536928	0.502766	0.519286	NBk	NBk
1539	6	kN	PA	B20	3	pt03-B20	451	415	413	453	0.52194	0.521991	0.520785	0.521387	NBk	NBk
1539	6	kN	PA	B20	4	pt04-B20	705	699	631	773	0.526353	0.527695	0.502137	0.514599	NBk	NBk
1539	6	kN	PA	B20	5	pt05-B20	777	841	701	917	0.523486	0.52571	0.480222	0.501938	NBk	NBk
1539	6	kN	PA	B20	6	pt06-B20	838	819	749	908	0.526856	0.52804	0.505733	0.516646	NBk	NBk
1539	6	kN	PA	B20	7	pt07-B20	663	523	513	673	0.563238	0.563776	0.559022	0.561389	NBk	NBk
1539	6	kN	PA	B20	8	pt08-B20	687	656	590	753	0.536113	0.53798	0.511541	0.524427	NBk	NBk
1539	6	kN	PA	B20	9	pt09-B20	593	568	565	596	0.512059	0.51209	0.510767	0.511427	NBk	NBk
1539	6	kN	PA	B20	10	pt10-B20	726	646	631	741	0.534621	0.535004	0.529155	0.532063	NBk	NBk
1539	6	kN	PA	B20	11	pt11-B20	638	582	559	661	0.532377	0.532999	0.522951	0.527927	NBk	NBk
1539	6	kN	PA	B20	12	pt12-B20	823	810	666	967	0.548071	0.55272	0.50398	0.527226	NBk	NBk
1539	6	kN	PA	B20	13	pt13-B20	921	849	714	1056	0.558475	0.563303	0.520339	0.540969	NBk	NBk
1539	6	kN	PA	B20	14	pt14-B20	893	924	792	1025	0.527793	0.52997	0.491469	0.509994	NBk	NBk
1539	6	kN	PA	B20	15	pt15-B20	587	550	514	623	0.532102	0.533152	0.516271	0.524576	NBk	NBk
1539	6	kN	PA	B20	16	pt16-B20	868	784	768	884	0.530266	0.530562	0.525424	0.527981	NBk	NBk
1539	6	kN	PA	B20	17	pt17-B20	738	610	611	737	0.547107	0.547072	0.547478	0.547275	NBk	NBk
1539	6	kN	PA	B20	18	pt18-B20	692	748	672	768	0.506944	0.507331	0.480556	0.493581	NBk	NBk
1539	6	kN	PA	B20	19	pt19-B20	789	703	660	832	0.543231	0.544513	0.52882	0.536552	NBk	NBk
1539	6	kN	PA	B20	20	pt20-B20	814	695	622	887	0.563618	0.566852	0.53943	0.552801	NBk	NBk
1539	6	kN	PA	B20	21	pt21-B20	638	566	558	646	0.533223	0.533445	0.5299	0.531667	NBk	NBk
1539	6	kN	PA	B20	22	pt22-B20	701	639	626	714	0.527985	0.528259	0.523134	0.525684	NBk	NBk
1539	6	kN	PA	B20	23	pt23-B20	728	728	565	891	0.555975	0.563032	0.5	0.529647	NBk	NBk
1540	6	kN	PA	B15	1	pt01-B15	501	481	460	522	0.520876	0.521332	0.510183	0.515697	NBk	NBk
1540	6	kN	PA	B15	2	pt02-B15	572	512	497	587	0.534594	0.53508	0.527675	0.531352	NBk	NBk
1540	6	kN	PA	B15	3	pt03-B15	357	294	300	351	0.543779	0.543379	0.548387	0.545872	NBk	NBk
1540	6	kN	PA	B15	4	pt04-B15	519	534	492	561	0.512821	0.513353	0.492877	0.502907	NBk	NBk
1540	6	kN	PA	B15	5	pt05-B15	595	620	528	687	0.527572	0.529831	0.489712	0.508982	NBk	NBk
1540	6	kN	PA	B15	6	pt06-B15	609	633	553	689	0.522544	0.524096	0.490338	0.506656	NBk	NBk
1540	6	kN	PA	B15	7	pt07-B15	476	412	397	491	0.544482	0.545246	0.536036	0.540602	NBk	NBk
1540	6	kN	PA	B15	8	pt08-B15	541	467	436	572	0.552083	0.553736	0.536706	0.545088	NBk	NBk
1540	6	kN	PA	B15	9	pt09-B15	444	427	416	455	0.516073	0.516279	0.509759	0.512998	NBk	NBk
1540	6	kN	PA	B15	10	pt10-B15	553	475	460	568	0.545233	0.545903	0.537938	0.541891	NBk	NBk
1540	6	kN	PA	B15	11	pt11-B15	471	444	425	490	0.525137	0.52567	0.514754	0.520155	NBk	NBk
1540	6	kN	PA	B15	12	pt12-B15	594	631	507	718	0.53551	0.53951	0.484898	0.510748	NBk	NBk
1540	6	kN	PA	B15	13	pt13-B15	693	635	554	774	0.552334	0.555734	0.521837	0.538252	NBk	NBk
1540	6	kN	PA	B15	14	pt14-B15	673	692	576	789	0.535531	0.538831	0.49304	0.51492	NBk	NBk
1540	6	kN	PA	B15	15	pt15-B15	464	389	404	449	0.53517	0.534562	0.543962	0.539221	NBk	NBk
1540	6	kN	PA	B15	16	pt16-B15	639	599	572	666	0.52706	0.527663	0.516155	0.521846	NBk	NBk
1540	6	kN	PA	B15	17	pt17-B15	546	464	480	530	0.532673	0.532164	0.540594	0.536346	NBk	NBk
1540	6	kN	PA	B15	18	pt18-B15	569	512	520	561	0.522664	0.522498	0.526364	0.524424	NBk	NBk
1540	6	kN	PA	B15	19	pt19-B15	593	525	518	600	0.533542	0.533753	0.530411	0.532077	NBk	NBk
1540	6	kN	PA	B15	20	pt20-B15	596	536	490	642	0.54682	0.548803	0.526502	0.537421	NBk	NBk
1540	6	kN	PA	B15	21	pt21-B15	497	406	404	499	0.551495	0.551609	0.550388	0.550998	NBk	NBk
1540	6	kN	PA	B15	22	pt22-B15	499	506	482	523	0.508458	0.508665	0.496517	0.502518	NBk	NBk
1540	6	kN	PA	B15	23	pt23-B15	560	532	453	639	0.548993	0.552813	0.512821	0.532067	NBk	NBk
1541	6	kN	PA	B10	1	pt01-B10	335	318	302	351	0.525268	0.525903	0.513017	0.51938	NBk	NBk
1541	6	kN	PA	B10	2	pt02-B10	378	345	310	413	0.547026	0.549419	0.522822	0.53579	NBk	NBk
1541	6	kN	PA	B10	3	pt03-B10	213	221	220	214	0.491935	0.491917	0.490783	0.491349	NBk	NBk
1541	6	kN	PA	B10	4	pt04-B10	350	351	320	381	0.521398	0.522388	0.499287	0.510576	NBk	NBk
1541	6	kN	PA	B10	5	pt05-B10	413	397	368	442	0.527778	0.528809	0.509877	0.51917	NBk	NBk
1541	6	kN	PA	B10	6	pt06-B10	444	385	383	446	0.536791	0.53688	0.535585	0.536232	NBk	NBk
1541	6	kN	PA	B10	7	pt07-B10	297	296	268	325	0.524452	0.525664	0.500843	0.512953	NBk	NBk
1541	6	kN	PA	B10	8	pt08-B10	354	317	275	396	0.558867	0.562798	0.527571	0.544615	NBk	NBk
1541	6	kN	PA	B10	9	pt09-B10	289	291	279	301	0.508621	0.508803	0.498276	0.503484	NBk	NBk
1541	6	kN	PA	B10	10	pt10-B10	332	353	347	338	0.489051	0.488954	0.484672	0.486804	NBk	NBk
1541	6	kN	PA	B10	11	pt11-B10	317	294	284	327	0.527005	0.527454	0.518822	0.523102	NBk	NBk
1541	6	kN	PA	B10	12	pt12-B10	418	400	354	464	0.53912	0.541451	0.511002	0.525786	NBk	NBk
1541	6	kN	PA	B10	13	pt13-B10	446	437	393	490	0.530011	0.531585	0.505096	0.518002	NBk	NBk
1541	6	kN	PA	B10	14	pt14-B10	473	436	391	518	0.545105	0.547454	0.520352	0.533559	NBk	NBk
1541	6	kN	PA	B10	15	pt15-B10	291	278	278	291	0.511424	0.511424	0.511424	0.511424	NBk	NBk
1541	6	kN	PA	B10	16	pt16-B10	430	396	380	446	0.530266	0.530864	0.520581	0.525672	NBk	NBk
1541	6	kN	PA	B10	17	pt17-B10	359	315	297	377	0.545994	0.547256	0.532641	0.53985	NBk	NBk
1541	6	kN	PA	B10	18	pt18-B10	374	348	314	408	0.541551	0.543605	0.518006	0.530496	NBk	NBk
1541	6	kN	PA	B10	19	pt19-B10	400	346	336	410	0.542895	0.543478	0.536193	0.539811	NBk	NBk
1541	6	kN	PA	B10	20	pt20-B10	408	346	334	420	0.549072	0.549865	0.541114	0.545455	NBk	NBk
1541	6	kN	PA	B10	21	pt21-B10	322	280	276	326	0.538206	0.538462	0.534884	0.536667	NBk	NBk
1541	6	kN	PA	B10	22	pt22-B10	340	329	332	337	0.505979	0.505952	0.508221	0.507084	NBk	NBk
1541	6	kN	PA	B10	23	pt23-B10	384	344	292	436	0.563187	0.568047	0.527473	0.547009	NBk	NBk
1542	6	kN	PA	B05	1	pt01-B05	174	151	163	162	0.516923	0.51632	0.535385	0.52568	NBk	NBk
1542	6	kN	PA	B05	2	pt02-B05	188	173	169	192	0.526316	0.526611	0.520776	0.523677	NBk	NBk
1542	6	kN	PA	B05	3	pt03-B05	111	107	104	114	0.516055	0.516279	0.509174	0.512702	NBk	NBk
1542	6	kN	PA	B05	4	pt04-B05	177	173	160	190	0.524286	0.525223	0.505714	0.515284	NBk	NBk
1542	6	kN	PA	B05	5	pt05-B05	212	193	183	222	0.535802	0.536709	0.523457	0.53	NBk	NBk
1542	6	kN	PA	B05	6	pt06-B05	227	187	176	238	0.561594	0.563275	0.548309	0.555692	NBk	NBk
1542	6	kN	PA	B05	7	pt07-B05	158	137	144	151	0.523729	0.523179	0.535593	0.529313	NBk	NBk
1542	6	kN	PA	B05	8	pt08-B05	179	158	159	178	0.529674	0.529586	0.531157	0.53037	NBk	NBk
1542	6	kN	PA	B05	9	pt09-B05	145	145	142	148	0.505172	0.505226	0.5	0.5026	NBk	NBk
1542	6	kN	PA	B05	10	pt10-B05	193	150	155	188	0.555394	0.554598	0.562682	0.558611	NBk	NBk
1542	6	kN	PA	B05	11	pt11-B05	149	156	146	159	0.504918	0.505085	0.488525	0.496667	NBk	NBk
1542	6	kN	PA	B05	12	pt12-B05	214	195	176	233	0.546455	0.548718	0.523227	0.53567	NBk	NBk
1542	6	kN	PA	B05	13	pt13-B05	231	212	190	253	0.546275	0.548694	0.521445	0.534722	NBk	NBk
1542	6	kN	PA	B05	14	pt14-B05	224	231	225	230	0.498901	0.498886	0.492308	0.495575	NBk	NBk
1542	6	kN	PA	B05	15	pt15-B05	148	137	135	150	0.522807	0.522968	0.519298	0.521127	NBk	NBk
1542	6	kN	PA	B05	16	pt16-B05	208	204	191	221	0.520631	0.521303	0.504854	0.512947	NBk	NBk
1542	6	kN	PA	B05	17	pt17-B05	164	172	177	159	0.480655	0.480938	0.488095	0.48449	NBk	NBk
1542	6	kN	PA	B05	18	pt18-B05	190	172	169	193	0.529006	0.529248	0.524862	0.527046	NBk	NBk
1542	6	kN	PA	B05	19	pt19-B05	189	183	179	193	0.513441	0.513587	0.508065	0.510811	NBk	NBk
1542	6	kN	PA	B05	20	pt20-B05	197	181	167	211	0.539683	0.541209	0.521164	0.530997	NBk	NBk
1542	6	kN	PA	B05	21	pt21-B05	147	154	143	158	0.506645	0.506897	0.488372	0.497462	NBk	NBk
1542	6	kN	PA	B05	22	pt22-B05	164	170	167	167	0.495509	0.495468	0.491018	0.493233	NBk	NBk
1542	6	kN	PA	B05	23	pt23-B05	204	160	143	221	0.583791	0.587896	0.56044	0.57384	NBk	NBk
1543	6	kN	CA	HG70_LP30	1	bt01-HG70_LP30	260	248	256	252	0.503937	0.503876	0.511811	0.507812	NBk	NBk
1543	6	kN	CA	HG70_LP30	2	bt02-HG70_LP30	255	252	242	265	0.512821	0.513078	0.502959	0.507968	NBk	NBk
1543	6	kN	CA	HG70_LP30	3	bt03-HG70_LP30	142	106	102	146	0.580645	0.581967	0.572581	0.577236	NBk	NBk
1543	6	kN	CA	HG70_LP30	4	bt04-HG70_LP30	360	295	318	337	0.532061	0.530973	0.549618	0.540135	NBk	NBk
1543	6	kN	CA	HG70_LP30	5	bt05-HG70_LP30	336	348	334	350	0.501462	0.501493	0.491228	0.496307	NBk	NBk
1543	6	kN	CA	HG70_LP30	6	bt06-HG70_LP30	279	290	270	299	0.507909	0.508197	0.490334	0.499106	NBk	NBk
1543	6	kN	CA	HG70_LP30	7	bt07-HG70_LP30	303	265	264	304	0.534331	0.534392	0.533451	0.533921	NBk	NBk
1543	6	kN	CA	HG70_LP30	8	bt08-HG70_LP30	257	235	235	257	0.522358	0.522358	0.522358	0.522358	NBk	NBk
1543	6	kN	CA	HG70_LP30	9	bt09-HG70_LP30	208	192	200	200	0.51	0.509804	0.52	0.514851	NBk	NBk
1543	6	kN	CA	HG70_LP30	10	bt10-HG70_LP30	219	215	187	247	0.536866	0.539409	0.504608	0.521429	NBk	NBk
1543	6	kN	CA	HG70_LP30	11	bt11-HG70_LP30	330	305	326	309	0.50315	0.503049	0.519685	0.511232	NBk	NBk
1543	6	kN	CA	HG70_LP30	12	bt12-HG70_LP30	342	290	294	338	0.537975	0.537736	0.541139	0.539432	NBk	NBk
1543	6	kN	CA	HG70_LP30	13	bt13-HG70_LP30	310	254	260	304	0.544326	0.54386	0.549645	0.546737	NBk	NBk
1543	6	kN	CA	HG70_LP30	14	bt14-HG70_LP30	342	259	270	331	0.5599	0.558824	0.569052	0.563891	NBk	NBk
1543	6	kN	CA	HG70_LP30	15	bt15-HG70_LP30	286	203	244	245	0.542945	0.539623	0.584867	0.561335	NBk	NBk
1543	6	kN	CA	HG70_LP30	16	bt16-HG70_LP30	335	280	298	317	0.530081	0.529226	0.544715	0.536859	NBk	NBk
1543	6	kN	CA	HG70_LP30	17	bt17-HG70_LP30	251	228	224	255	0.528184	0.528421	0.524008	0.526205	NBk	NBk
1543	6	kN	CA	HG70_LP30	18	bt18-HG70_LP30	257	227	210	274	0.548554	0.550321	0.530992	0.540484	NBk	NBk
1543	6	kN	CA	HG70_LP30	19	bt19-HG70_LP30	215	230	226	219	0.48764	0.487528	0.483146	0.485327	NBk	NBk
1543	6	kN	CA	HG70_LP30	20	bt20-HG70_LP30	196	201	214	183	0.47733	0.478049	0.493703	0.48575	NBk	NBk
1543	6	kN	CA	HG70_LP30	21	bt21-HG70_LP30	268	255	235	288	0.531549	0.532803	0.512428	0.522417	NBk	NBk
1543	6	kN	CA	HG70_LP30	22	bt22-HG70_LP30	241	231	239	233	0.502119	0.502083	0.510593	0.506303	NBk	NBk
1543	6	kN	CA	HG70_LP30	23	bt23-HG70_LP30	269	230	237	262	0.532064	0.531621	0.539078	0.535323	NBk	NBk
1544	6	kN	CA	HG60_LP40	1	bt01-HG60_LP40	619	604	599	624	0.508177	0.50821	0.506132	0.507169	NBk	NBk
1544	6	kN	CA	HG60_LP40	2	bt02-HG60_LP40	652	590	586	656	0.52657	0.526656	0.52496	0.525806	NBk	NBk
1544	6	kN	CA	HG60_LP40	3	bt03-HG60_LP40	255	226	207	274	0.549896	0.551948	0.530146	0.540827	NBk	NBk
1544	6	kN	CA	HG60_LP40	4	bt04-HG60_LP40	770	602	668	704	0.537172	0.535466	0.561224	0.548043	NBk	NBk
1544	6	kN	CA	HG60_LP40	5	bt05-HG60_LP40	785	695	758	722	0.509122	0.508749	0.530405	0.519352	NBk	NBk
1544	6	kN	CA	HG60_LP40	6	bt06-HG60_LP40	754	601	628	727	0.546494	0.545586	0.556458	0.550968	NBk	NBk
1544	6	kN	CA	HG60_LP40	7	bt07-HG60_LP40	633	597	579	651	0.521951	0.522277	0.514634	0.518428	NBk	NBk
1544	6	kN	CA	HG60_LP40	8	bt08-HG60_LP40	606	629	651	584	0.481781	0.4821	0.490688	0.486356	NBk	NBk
1544	6	kN	CA	HG60_LP40	9	bt09-HG60_LP40	452	382	390	444	0.53717	0.536817	0.541966	0.539379	NBk	NBk
1544	6	kN	CA	HG60_LP40	10	bt10-HG60_LP40	573	510	527	556	0.521237	0.520909	0.529086	0.524966	NBk	NBk
1544	6	kN	CA	HG60_LP40	11	bt11-HG60_LP40	716	642	670	688	0.516937	0.516595	0.527246	0.521866	NBk	NBk
1544	6	kN	CA	HG60_LP40	12	bt12-HG60_LP40	799	619	716	702	0.529267	0.527393	0.56347	0.544835	NBk	NBk
1544	6	kN	CA	HG60_LP40	13	bt13-HG60_LP40	766	609	684	691	0.529818	0.528276	0.557091	0.542301	NBk	NBk
1544	6	kN	CA	HG60_LP40	14	bt14-HG60_LP40	753	670	697	726	0.519677	0.51931	0.529164	0.524191	NBk	NBk
1544	6	kN	CA	HG60_LP40	15	bt15-HG60_LP40	608	468	535	541	0.533922	0.531934	0.565056	0.547995	NBk	NBk
1544	6	kN	CA	HG60_LP40	16	bt16-HG60_LP40	757	586	682	661	0.527923	0.52606	0.563663	0.544213	NBk	NBk
1544	6	kN	CA	HG60_LP40	17	bt17-HG60_LP40	624	610	574	660	0.520259	0.520868	0.505673	0.513158	NBk	NBk
1544	6	kN	CA	HG60_LP40	18	bt18-HG60_LP40	567	508	482	593	0.539535	0.540515	0.527442	0.533898	NBk	NBk
1544	6	kN	CA	HG60_LP40	19	bt19-HG60_LP40	585	527	485	627	0.544964	0.546729	0.526079	0.536205	NBk	NBk
1544	6	kN	CA	HG60_LP40	20	bt20-HG60_LP40	601	577	587	591	0.505942	0.505892	0.510187	0.50803	NBk	NBk
1544	6	kN	CA	HG60_LP40	21	bt21-HG60_LP40	663	594	594	663	0.527446	0.527446	0.527446	0.527446	NBk	NBk
1544	6	kN	CA	HG60_LP40	22	bt22-HG60_LP40	548	520	516	552	0.514981	0.515038	0.513109	0.514071	NBk	NBk
1544	6	kN	CA	HG60_LP40	23	bt23-HG60_LP40	634	520	591	563	0.518631	0.517551	0.549393	0.532997	NBk	NBk
1545	6	kN	CA	HG50_LP50	1	bt01-HG50_LP50	1195	1034	1085	1144	0.524675	0.524123	0.536115	0.530051	NBk	NBk
1545	6	kN	CA	HG50_LP50	2	bt02-HG50_LP50	1182	1144	1148	1178	0.507309	0.507296	0.508169	0.507732	NBk	NBk
1545	6	kN	CA	HG50_LP50	3	bt03-HG50_LP50	400	345	356	389	0.52953	0.529101	0.536913	0.532978	NBk	NBk
1545	6	kN	CA	HG50_LP50	4	bt04-HG50_LP50	1335	981	1157	1159	0.538428	0.535714	0.576425	0.555324	NBk	NBk
1545	6	kN	CA	HG50_LP50	5	bt05-HG50_LP50	1424	1129	1238	1315	0.536428	0.534936	0.557775	0.546117	NBk	NBk
1545	6	kN	CA	HG50_LP50	6	bt06-HG50_LP50	1328	1104	1162	1270	0.534128	0.533333	0.546053	0.539618	NBk	NBk
1545	6	kN	CA	HG50_LP50	7	bt07-HG50_LP50	1160	925	1032	1053	0.530695	0.529197	0.556355	0.542436	NBk	NBk
1545	6	kN	CA	HG50_LP50	8	bt08-HG50_LP50	1173	1030	1084	1119	0.5202	0.519716	0.532456	0.526009	NBk	NBk
1545	6	kN	CA	HG50_LP50	9	bt09-HG50_LP50	774	672	714	732	0.520747	0.520161	0.53527	0.527607	NBk	NBk
1545	6	kN	CA	HG50_LP50	10	bt10-HG50_LP50	1071	935	972	1034	0.524676	0.524229	0.533898	0.52902	NBk	NBk
1545	6	kN	CA	HG50_LP50	11	bt11-HG50_LP50	1219	1000	1066	1153	0.534475	0.533479	0.549347	0.541297	NBk	NBk
1545	6	kN	CA	HG50_LP50	12	bt12-HG50_LP50	1477	988	1295	1170	0.536917	0.532828	0.599189	0.564063	NBk	NBk
1545	6	kN	CA	HG50_LP50	13	bt13-HG50_LP50	1401	1100	1243	1258	0.531587	0.529879	0.560176	0.544606	NBk	NBk
1545	6	kN	CA	HG50_LP50	14	bt14-HG50_LP50	1445	1162	1295	1312	0.528769	0.527372	0.554277	0.54049	NBk	NBk
1545	6	kN	CA	HG50_LP50	15	bt15-HG50_LP50	1050	779	922	907	0.534992	0.532454	0.574084	0.552486	NBk	NBk
1545	6	kN	CA	HG50_LP50	16	bt16-HG50_LP50	1356	1036	1204	1188	0.531773	0.529687	0.56689	0.547658	NBk	NBk
1545	6	kN	CA	HG50_LP50	17	bt17-HG50_LP50	1155	1078	1003	1230	0.534035	0.535218	0.517241	0.526076	NBk	NBk
1545	6	kN	CA	HG50_LP50	18	bt18-HG50_LP50	1020	902	921	1001	0.525754	0.525502	0.530697	0.528087	NBk	NBk
1545	6	kN	CA	HG50_LP50	19	bt19-HG50_LP50	1071	982	943	1110	0.531174	0.531778	0.521676	0.526678	NBk	NBk
1545	6	kN	CA	HG50_LP50	20	bt20-HG50_LP50	1206	1113	1142	1177	0.513799	0.513629	0.520052	0.51682	NBk	NBk
1545	6	kN	CA	HG50_LP50	21	bt21-HG50_LP50	1140	1049	979	1210	0.536775	0.53799	0.520786	0.529248	NBk	NBk
1545	6	kN	CA	HG50_LP50	22	bt22-HG50_LP50	1036	881	934	983	0.526604	0.525888	0.540428	0.533059	NBk	NBk
1545	6	kN	CA	HG50_LP50	23	bt23-HG50_LP50	1182	891	1052	1021	0.531356	0.529096	0.570188	0.548874	NBk	NBk
1546	6	kN	CA	LG30_HP70	1	bt01-LG30_HP70	24	23	20	27	0.542553	0.545455	0.510638	0.527473	NBk	NBk
1546	6	kN	CA	LG30_HP70	2	bt02-LG30_HP70	24	14	12	26	0.657895	0.666667	0.631579	0.648649	NBk	NBk
1546	6	kN	CA	LG30_HP70	3	bt03-LG30_HP70	173	162	161	174	0.51791	0.517964	0.516418	0.51719	NBk	NBk
1546	6	kN	CA	LG30_HP70	4	bt04-LG30_HP70	25	25	27	23	0.48	0.480769	0.5	0.490196	NBk	NBk
1546	6	kN	CA	LG30_HP70	5	bt05-LG30_HP70	27	31	26	32	0.508621	0.509434	0.465517	0.486486	NBk	NBk
1546	6	kN	CA	LG30_HP70	6	bt06-LG30_HP70	37	32	36	33	0.507246	0.506849	0.536232	0.521127	NBk	NBk
1546	6	kN	CA	LG30_HP70	7	bt07-LG30_HP70	17	23	21	19	0.45	0.447368	0.425	0.435897	NBk	NBk
1546	6	kN	CA	LG30_HP70	8	bt08-LG30_HP70	12	26	18	20	0.421053	0.4	0.315789	0.352941	NBk	NBk
1546	6	kN	CA	LG30_HP70	9	bt09-LG30_HP70	91	79	74	96	0.55	0.551515	0.535294	0.543284	NBk	NBk
1546	6	kN	CA	LG30_HP70	10	bt10-LG30_HP70	13	24	16	21	0.459459	0.448276	0.351351	0.393939	NBk	NBk
1546	6	kN	CA	LG30_HP70	11	bt11-LG30_HP70	40	43	37	46	0.518072	0.519481	0.481928	0.5	NBk	NBk
1546	6	kN	CA	LG30_HP70	12	bt12-LG30_HP70	30	36	36	30	0.454545	0.454545	0.454545	0.454545	NBk	NBk
1546	6	kN	CA	LG30_HP70	13	bt13-LG30_HP70	37	29	26	40	0.583333	0.587302	0.560606	0.573643	NBk	NBk
1546	6	kN	CA	LG30_HP70	14	bt14-LG30_HP70	41	29	31	39	0.571429	0.569444	0.585714	0.577465	NBk	NBk
1546	6	kN	CA	LG30_HP70	15	bt15-LG30_HP70	46	38	44	40	0.511905	0.511111	0.547619	0.528736	NBk	NBk
1546	6	kN	CA	LG30_HP70	16	bt16-LG30_HP70	50	53	35	68	0.572816	0.588235	0.485437	0.531915	NBk	NBk
1546	6	kN	CA	LG30_HP70	17	bt17-LG30_HP70	49	35	30	54	0.613095	0.620253	0.583333	0.601227	NBk	NBk
1546	6	kN	CA	LG30_HP70	18	bt18-LG30_HP70	43	48	38	53	0.527473	0.530864	0.472527	0.5	NBk	NBk
1546	6	kN	CA	LG30_HP70	19	bt19-LG30_HP70	46	40	28	58	0.604651	0.621622	0.534884	0.575	NBk	NBk
1546	6	kN	CA	LG30_HP70	20	bt20-LG30_HP70	41	38	33	46	0.550633	0.554054	0.518987	0.535948	NBk	NBk
1546	6	kN	CA	LG30_HP70	21	bt21-LG30_HP70	27	23	24	26	0.53	0.529412	0.54	0.534653	NBk	NBk
1546	6	kN	CA	LG30_HP70	22	bt22-LG30_HP70	37	17	20	34	0.657407	0.649123	0.685185	0.666667	NBk	NBk
1546	6	kN	CA	LG30_HP70	23	bt23-LG30_HP70	39	36	35	40	0.526667	0.527027	0.52	0.52349	NBk	NBk
1547	6	kN	CA	LG40_HP60	1	bt01-LG40_HP60	50	60	45	65	0.522727	0.526316	0.454545	0.487805	NBk	NBk
1547	6	kN	CA	LG40_HP60	2	bt02-LG40_HP60	55	41	37	59	0.59375	0.597826	0.572917	0.585106	NBk	NBk
1547	6	kN	CA	LG40_HP60	3	bt03-LG40_HP60	353	272	293	332	0.548	0.54644	0.5648	0.555468	NBk	NBk
1547	6	kN	CA	LG40_HP60	4	bt04-LG40_HP60	85	82	62	105	0.568862	0.578231	0.508982	0.541401	NBk	NBk
1547	6	kN	CA	LG40_HP60	5	bt05-LG40_HP60	99	108	76	131	0.555556	0.565714	0.478261	0.518325	NBk	NBk
1547	6	kN	CA	LG40_HP60	6	bt06-LG40_HP60	112	93	76	129	0.587805	0.595745	0.546341	0.569975	NBk	NBk
1547	6	kN	CA	LG40_HP60	7	bt07-LG40_HP60	55	48	43	60	0.558252	0.561224	0.533981	0.547264	NBk	NBk
1547	6	kN	CA	LG40_HP60	8	bt08-LG40_HP60	47	36	43	40	0.524096	0.522222	0.566265	0.543353	NBk	NBk
1547	6	kN	CA	LG40_HP60	9	bt09-LG40_HP60	187	168	146	209	0.557746	0.561562	0.526761	0.543605	NBk	NBk
1547	6	kN	CA	LG40_HP60	10	bt10-LG40_HP60	46	55	45	56	0.50495	0.505495	0.455446	0.479167	NBk	NBk
1547	6	kN	CA	LG40_HP60	11	bt11-LG40_HP60	83	77	77	83	0.51875	0.51875	0.51875	0.51875	NBk	NBk
1547	6	kN	CA	LG40_HP60	12	bt12-LG40_HP60	99	98	70	127	0.573604	0.585799	0.502538	0.540984	NBk	NBk
1547	6	kN	CA	LG40_HP60	13	bt13-LG40_HP60	107	104	86	125	0.549763	0.554404	0.507109	0.529703	NBk	NBk
1547	6	kN	CA	LG40_HP60	14	bt14-LG40_HP60	127	98	101	124	0.557778	0.557018	0.564444	0.560706	NBk	NBk
1547	6	kN	CA	LG40_HP60	15	bt15-LG40_HP60	93	73	67	99	0.578313	0.58125	0.560241	0.570552	NBk	NBk
1547	6	kN	CA	LG40_HP60	16	bt16-LG40_HP60	123	134	94	163	0.55642	0.56682	0.478599	0.518987	NBk	NBk
1547	6	kN	CA	LG40_HP60	17	bt17-LG40_HP60	75	59	48	86	0.600746	0.609756	0.559701	0.583658	NBk	NBk
1547	6	kN	CA	LG40_HP60	18	bt18-LG40_HP60	142	117	91	168	0.598456	0.609442	0.548263	0.577236	NBk	NBk
1547	6	kN	CA	LG40_HP60	19	bt19-LG40_HP60	101	93	83	111	0.546392	0.548913	0.520619	0.534392	NBk	NBk
1547	6	kN	CA	LG40_HP60	20	bt20-LG40_HP60	83	62	51	94	0.610345	0.619403	0.572414	0.594982	NBk	NBk
1547	6	kN	CA	LG40_HP60	21	bt21-LG40_HP60	46	37	32	51	0.584337	0.589744	0.554217	0.571429	NBk	NBk
1547	6	kN	CA	LG40_HP60	22	bt22-LG40_HP60	87	72	62	97	0.578616	0.583893	0.54717	0.564935	NBk	NBk
1547	6	kN	CA	LG40_HP60	23	bt23-LG40_HP60	105	88	76	117	0.57513	0.58011	0.544041	0.561497	NBk	NBk
1548	6	kN	CA	LG50_HP50	1	bt01-LG50_HP50	113	137	111	139	0.504	0.504464	0.452	0.476793	NBk	NBk
1548	6	kN	CA	LG50_HP50	2	bt02-LG50_HP50	146	123	100	169	0.585502	0.593496	0.542751	0.56699	NBk	NBk
1548	6	kN	CA	LG50_HP50	3	bt03-LG50_HP50	562	447	486	523	0.537661	0.53626	0.556987	0.546427	NBk	NBk
1548	6	kN	CA	LG50_HP50	4	bt04-LG50_HP50	217	221	153	285	0.573059	0.586486	0.495434	0.537129	NBk	NBk
1548	6	kN	CA	LG50_HP50	5	bt05-LG50_HP50	269	300	234	335	0.530756	0.534791	0.472759	0.501866	NBk	NBk
1548	6	kN	CA	LG50_HP50	6	bt06-LG50_HP50	270	277	243	304	0.52468	0.526316	0.493601	0.509434	NBk	NBk
1548	6	kN	CA	LG50_HP50	7	bt07-LG50_HP50	135	118	120	133	0.529644	0.529412	0.533597	0.531496	NBk	NBk
1548	6	kN	CA	LG50_HP50	8	bt08-LG50_HP50	127	119	103	143	0.54878	0.552174	0.51626	0.533613	NBk	NBk
1548	6	kN	CA	LG50_HP50	9	bt09-LG50_HP50	345	347	290	402	0.53974	0.543307	0.498555	0.51997	NBk	NBk
1548	6	kN	CA	LG50_HP50	10	bt10-LG50_HP50	146	155	152	149	0.490033	0.489933	0.48505	0.487479	NBk	NBk
1548	6	kN	CA	LG50_HP50	11	bt11-LG50_HP50	166	148	116	198	0.579618	0.588652	0.528662	0.557047	NBk	NBk
1548	6	kN	CA	LG50_HP50	12	bt12-LG50_HP50	272	290	219	343	0.547153	0.553971	0.483986	0.516619	NBk	NBk
1548	6	kN	CA	LG50_HP50	13	bt13-LG50_HP50	269	323	238	354	0.526182	0.530572	0.454392	0.489536	NBk	NBk
1548	6	kN	CA	LG50_HP50	14	bt14-LG50_HP50	281	321	234	368	0.539037	0.545631	0.466777	0.503133	NBk	NBk
1548	6	kN	CA	LG50_HP50	15	bt15-LG50_HP50	189	177	137	229	0.571038	0.579755	0.516393	0.546243	NBk	NBk
1548	6	kN	CA	LG50_HP50	16	bt16-LG50_HP50	305	323	251	377	0.542994	0.548561	0.485669	0.515203	NBk	NBk
1548	6	kN	CA	LG50_HP50	17	bt17-LG50_HP50	129	145	116	158	0.523723	0.526531	0.470803	0.49711	NBk	NBk
1548	6	kN	CA	LG50_HP50	18	bt18-LG50_HP50	283	286	254	315	0.525483	0.527002	0.497364	0.511754	NBk	NBk
1548	6	kN	CA	LG50_HP50	19	bt19-LG50_HP50	243	223	187	279	0.560086	0.565116	0.521459	0.542411	NBk	NBk
1548	6	kN	CA	LG50_HP50	20	bt20-LG50_HP50	159	136	121	174	0.564407	0.567857	0.538983	0.553043	NBk	NBk
1548	6	kN	CA	LG50_HP50	21	bt21-LG50_HP50	90	87	72	105	0.550847	0.555556	0.508475	0.530973	NBk	NBk
1548	6	kN	CA	LG50_HP50	22	bt22-LG50_HP50	197	200	171	226	0.532746	0.535326	0.496222	0.515033	NBk	NBk
1548	6	kN	CA	LG50_HP50	23	bt23-LG50_HP50	245	245	194	296	0.552041	0.558087	0.5	0.527449	NBk	NBk
1549	6	kN	CA	HG70_HP70	1	bt01-HG70_HP70	1002	707	806	903	0.557343	0.554204	0.586308	0.569804	NBk	NBk
1549	6	kN	CA	HG70_HP70	2	bt02-HG70_HP70	1166	721	896	991	0.571542	0.56547	0.617912	0.590529	NBk	NBk
1549	6	kN	CA	HG70_HP70	3	bt03-HG70_HP70	328	282	238	372	0.57377	0.579505	0.537705	0.557823	NBk	NBk
1549	6	kN	CA	HG70_HP70	4	bt04-HG70_HP70	1056	637	840	853	0.563792	0.556962	0.623745	0.588465	NBk	NBk
1549	6	kN	CA	HG70_HP70	5	bt05-HG70_HP70	1213	654	932	935	0.575254	0.565501	0.649705	0.604686	NBk	NBk
1549	6	kN	CA	HG70_HP70	6	bt06-HG70_HP70	1192	776	972	996	0.555894	0.550832	0.605691	0.57696	NBk	NBk
1549	6	kN	CA	HG70_HP70	7	bt07-HG70_HP70	844	697	682	859	0.552563	0.55308	0.547696	0.550375	NBk	NBk
1549	6	kN	CA	HG70_HP70	8	bt08-HG70_HP70	1056	732	776	1012	0.5783	0.576419	0.590604	0.583425	NBk	NBk
1549	6	kN	CA	HG70_HP70	9	bt09-HG70_HP70	694	514	553	655	0.558361	0.556536	0.574503	0.565377	NBk	NBk
1549	6	kN	CA	HG70_HP70	10	bt10-HG70_HP70	1004	735	844	895	0.546003	0.54329	0.577343	0.559799	NBk	NBk
1549	6	kN	CA	HG70_HP70	11	bt11-HG70_HP70	901	627	706	822	0.563809	0.560672	0.58966	0.574801	NBk	NBk
1549	6	kN	CA	HG70_HP70	12	bt12-HG70_HP70	1218	701	965	954	0.56592	0.557948	0.634706	0.593857	NBk	NBk
1549	6	kN	CA	HG70_HP70	13	bt13-HG70_HP70	1328	740	1011	1057	0.576644	0.567764	0.642166	0.602678	NBk	NBk
1549	6	kN	CA	HG70_HP70	14	bt14-HG70_HP70	1379	758	1054	1083	0.576041	0.56679	0.645297	0.603501	NBk	NBk
1549	6	kN	CA	HG70_HP70	15	bt15-HG70_HP70	798	614	634	778	0.558074	0.557263	0.565156	0.561181	NBk	NBk
1549	6	kN	CA	HG70_HP70	16	bt16-HG70_HP70	1145	757	881	1021	0.569401	0.565153	0.601998	0.582994	NBk	NBk
1549	6	kN	CA	HG70_HP70	17	bt17-HG70_HP70	1096	703	876	923	0.561145	0.555781	0.609227	0.581278	NBk	NBk
1549	6	kN	CA	HG70_HP70	18	bt18-HG70_HP70	961	691	795	857	0.550242	0.547267	0.581719	0.563967	NBk	NBk
1549	6	kN	CA	HG70_HP70	19	bt19-HG70_HP70	1096	754	903	947	0.552162	0.548274	0.592432	0.569499	NBk	NBk
1549	6	kN	CA	HG70_HP70	20	bt20-HG70_HP70	1242	785	992	1035	0.561667	0.555953	0.612728	0.582962	NBk	NBk
1549	6	kN	CA	HG70_HP70	21	bt21-HG70_HP70	994	673	829	838	0.54949	0.545255	0.596281	0.569628	NBk	NBk
1549	6	kN	CA	HG70_HP70	22	bt22-HG70_HP70	981	662	763	880	0.566342	0.5625	0.597079	0.579274	NBk	NBk
1549	6	kN	CA	HG70_HP70	23	bt23-HG70_HP70	1094	619	861	852	0.568009	0.559591	0.638646	0.59651	NBk	NBk
1550	6	kN	CA	HG60_HP60	1	bt01-HG60_HP60	1401	970	1146	1225	0.553775	0.550059	0.59089	0.569744	NBk	NBk
1550	6	kN	CA	HG60_HP60	2	bt02-HG60_HP60	1553	1061	1313	1301	0.545907	0.54187	0.594109	0.566788	NBk	NBk
1550	6	kN	CA	HG60_HP60	3	bt03-HG60_HP60	465	391	354	502	0.564836	0.567766	0.543224	0.555224	NBk	NBk
1550	6	kN	CA	HG60_HP60	4	bt04-HG60_HP60	1483	881	1178	1186	0.564509	0.557309	0.627327	0.590249	NBk	NBk
1550	6	kN	CA	HG60_HP60	5	bt05-HG60_HP60	1698	960	1334	1324	0.568473	0.560026	0.638826	0.596837	NBk	NBk
1550	6	kN	CA	HG60_HP60	6	bt06-HG60_HP60	1700	1052	1364	1388	0.561047	0.55483	0.617733	0.584594	NBk	NBk
1550	6	kN	CA	HG60_HP60	7	bt07-HG60_HP60	1209	921	962	1168	0.557981	0.556886	0.567606	0.562195	NBk	NBk
1550	6	kN	CA	HG60_HP60	8	bt08-HG60_HP60	1473	977	1189	1261	0.557959	0.553343	0.601224	0.576291	NBk	NBk
1550	6	kN	CA	HG60_HP60	9	bt09-HG60_HP60	1002	695	814	883	0.555392	0.551762	0.590454	0.570453	NBk	NBk
1550	6	kN	CA	HG60_HP60	10	bt10-HG60_HP60	1456	965	1147	1274	0.563817	0.559355	0.601404	0.579618	NBk	NBk
1550	6	kN	CA	HG60_HP60	11	bt11-HG60_HP60	1207	899	1020	1086	0.544397	0.541985	0.573124	0.55712	NBk	NBk
1550	6	kN	CA	HG60_HP60	12	bt12-HG60_HP60	1707	994	1353	1348	0.565531	0.557843	0.631988	0.592605	NBk	NBk
1550	6	kN	CA	HG60_HP60	13	bt13-HG60_HP60	1840	1097	1489	1448	0.559755	0.552719	0.62649	0.587297	NBk	NBk
1550	6	kN	CA	HG60_HP60	14	bt14-HG60_HP60	1887	1139	1503	1523	0.56345	0.556637	0.623596	0.588217	NBk	NBk
1550	6	kN	CA	HG60_HP60	15	bt15-HG60_HP60	1127	813	963	977	0.542268	0.539234	0.580928	0.559305	NBk	NBk
1550	6	kN	CA	HG60_HP60	16	bt16-HG60_HP60	1610	1071	1330	1351	0.552219	0.547619	0.600522	0.572852	NBk	NBk
1550	6	kN	CA	HG60_HP60	17	bt17-HG60_HP60	1504	938	1203	1239	0.56163	0.555597	0.615889	0.584191	NBk	NBk
1550	6	kN	CA	HG60_HP60	18	bt18-HG60_HP60	1386	926	1114	1198	0.558824	0.5544	0.599481	0.57606	NBk	NBk
1550	6	kN	CA	HG60_HP60	19	bt19-HG60_HP60	1481	1062	1244	1299	0.546599	0.543486	0.582383	0.562263	NBk	NBk
1550	6	kN	CA	HG60_HP60	20	bt20-HG60_HP60	1736	1021	1362	1395	0.567827	0.560362	0.62967	0.592997	NBk	NBk
1550	6	kN	CA	HG60_HP60	21	bt21-HG60_HP60	1309	953	1098	1164	0.54664	0.54383	0.578691	0.56072	NBk	NBk
1550	6	kN	CA	HG60_HP60	22	bt22-HG60_HP60	1334	960	1104	1190	0.550131	0.54717	0.581517	0.563821	NBk	NBk
1550	6	kN	CA	HG60_HP60	23	bt23-HG60_HP60	1525	901	1206	1220	0.565746	0.558404	0.628607	0.591429	NBk	NBk
1551	6	kN	CA	HG50_HP50	1	bt01-HG50_HP50	1876	1160	1550	1486	0.553689	0.547577	0.617918	0.580625	NBk	NBk
1551	6	kN	CA	HG50_HP50	2	bt02-HG50_HP50	2086	1253	1727	1612	0.553759	0.547076	0.624738	0.583333	NBk	NBk
1551	6	kN	CA	HG50_HP50	3	bt03-HG50_HP50	568	590	456	702	0.548359	0.554688	0.490501	0.520623	NBk	NBk
1551	6	kN	CA	HG50_HP50	4	bt04-HG50_HP50	1908	1167	1579	1496	0.553496	0.547175	0.620488	0.58153	NBk	NBk
1551	6	kN	CA	HG50_HP50	5	bt05-HG50_HP50	2230	1254	1742	1742	0.570034	0.56143	0.640069	0.598176	NBk	NBk
1551	6	kN	CA	HG50_HP50	6	bt06-HG50_HP50	2225	1369	1846	1748	0.552727	0.546549	0.619087	0.580561	NBk	NBk
1551	6	kN	CA	HG50_HP50	7	bt07-HG50_HP50	1534	1182	1300	1416	0.543078	0.541284	0.564801	0.552793	NBk	NBk
1551	6	kN	CA	HG50_HP50	8	bt08-HG50_HP50	1940	1176	1563	1553	0.560494	0.553811	0.622593	0.586191	NBk	NBk
1551	6	kN	CA	HG50_HP50	9	bt09-HG50_HP50	1296	913	1098	1111	0.544817	0.541353	0.586691	0.563111	NBk	NBk
1551	6	kN	CA	HG50_HP50	10	bt10-HG50_HP50	1891	1237	1573	1555	0.550831	0.545901	0.60454	0.573726	NBk	NBk
1551	6	kN	CA	HG50_HP50	11	bt11-HG50_HP50	1564	1168	1309	1423	0.546669	0.544379	0.572474	0.558073	NBk	NBk
1551	6	kN	CA	HG50_HP50	12	bt12-HG50_HP50	2236	1288	1818	1706	0.559308	0.551554	0.634506	0.590129	NBk	NBk
1551	6	kN	CA	HG50_HP50	13	bt13-HG50_HP50	2459	1378	1912	1925	0.57128	0.562571	0.640865	0.599172	NBk	NBk
1551	6	kN	CA	HG50_HP50	14	bt14-HG50_HP50	2470	1473	2022	1921	0.55681	0.549866	0.626427	0.585655	NBk	NBk
1551	6	kN	CA	HG50_HP50	15	bt15-HG50_HP50	1431	1034	1238	1227	0.539148	0.536156	0.580527	0.55746	NBk	NBk
1551	6	kN	CA	HG50_HP50	16	bt16-HG50_HP50	2071	1436	1727	1780	0.549045	0.545287	0.590533	0.567009	NBk	NBk
1551	6	kN	CA	HG50_HP50	17	bt17-HG50_HP50	1852	1240	1542	1550	0.550129	0.545669	0.598965	0.571076	NBk	NBk
1551	6	kN	CA	HG50_HP50	18	bt18-HG50_HP50	1726	1311	1446	1591	0.546098	0.544136	0.568324	0.555967	NBk	NBk
1551	6	kN	CA	HG50_HP50	19	bt19-HG50_HP50	1976	1307	1644	1639	0.550564	0.545856	0.601889	0.572505	NBk	NBk
1551	6	kN	CA	HG50_HP50	20	bt20-HG50_HP50	2200	1285	1728	1757	0.567719	0.560081	0.631277	0.593552	NBk	NBk
1551	6	kN	CA	HG50_HP50	21	bt21-HG50_HP50	1677	1161	1441	1397	0.541579	0.537845	0.590909	0.56313	NBk	NBk
1551	6	kN	CA	HG50_HP50	22	bt22-HG50_HP50	1669	1283	1383	1569	0.548442	0.546855	0.565379	0.555963	NBk	NBk
1551	6	kN	CA	HG50_HP50	23	bt23-HG50_HP50	2003	1152	1634	1521	0.558479	0.550729	0.634865	0.589812	NBk	NBk
1552	6	kN	CA	LG30_LP30	1	bt01-LG30_LP30	131	115	101	145	0.560976	0.564655	0.53252	0.548117	NBk	NBk
1552	6	kN	CA	LG30_LP30	2	bt02-LG30_LP30	151	166	129	188	0.5347	0.539286	0.476341	0.505863	NBk	NBk
1552	6	kN	CA	LG30_LP30	3	bt03-LG30_LP30	415	343	360	398	0.53628	0.535484	0.547493	0.541422	NBk	NBk
1552	6	kN	CA	LG30_LP30	4	bt04-LG30_LP30	155	163	96	222	0.592767	0.61753	0.487421	0.544815	NBk	NBk
1552	6	kN	CA	LG30_LP30	5	bt05-LG30_LP30	207	217	131	293	0.589623	0.612426	0.488208	0.543307	NBk	NBk
1552	6	kN	CA	LG30_LP30	6	bt06-LG30_LP30	243	242	153	332	0.592784	0.613636	0.501031	0.551646	NBk	NBk
1552	6	kN	CA	LG30_LP30	7	bt07-LG30_LP30	119	89	101	107	0.543269	0.540909	0.572115	0.556075	NBk	NBk
1552	6	kN	CA	LG30_LP30	8	bt08-LG30_LP30	178	175	107	246	0.600567	0.624561	0.504249	0.557994	NBk	NBk
1552	6	kN	CA	LG30_LP30	9	bt09-LG30_LP30	308	275	266	317	0.536021	0.536585	0.528302	0.532411	NBk	NBk
1552	6	kN	CA	LG30_LP30	10	bt10-LG30_LP30	186	213	171	228	0.518797	0.521008	0.466165	0.492063	NBk	NBk
1552	6	kN	CA	LG30_LP30	11	bt11-LG30_LP30	109	96	69	136	0.597561	0.61236	0.531707	0.569191	NBk	NBk
1552	6	kN	CA	LG30_LP30	12	bt12-LG30_LP30	244	238	128	354	0.620332	0.655914	0.506224	0.571429	NBk	NBk
1552	6	kN	CA	LG30_LP30	13	bt13-LG30_LP30	277	295	172	400	0.591783	0.616927	0.484266	0.542605	NBk	NBk
1552	6	kN	CA	LG30_LP30	14	bt14-LG30_LP30	281	270	207	344	0.567151	0.57582	0.509982	0.540905	NBk	NBk
1552	6	kN	CA	LG30_LP30	15	bt15-LG30_LP30	150	169	119	200	0.548589	0.557621	0.470219	0.510204	NBk	NBk
1552	6	kN	CA	LG30_LP30	16	bt16-LG30_LP30	282	262	228	316	0.549632	0.552941	0.518382	0.535104	NBk	NBk
1552	6	kN	CA	LG30_LP30	17	bt17-LG30_LP30	162	165	158	169	0.506116	0.50625	0.495413	0.500773	NBk	NBk
1552	6	kN	CA	LG30_LP30	18	bt18-LG30_LP30	322	306	317	311	0.503981	0.503912	0.512739	0.508287	NBk	NBk
1552	6	kN	CA	LG30_LP30	19	bt19-LG30_LP30	297	279	250	326	0.540799	0.542962	0.515625	0.52894	NBk	NBk
1552	6	kN	CA	LG30_LP30	20	bt20-LG30_LP30	221	205	168	258	0.562207	0.568123	0.518779	0.542331	NBk	NBk
1552	6	kN	CA	LG30_LP30	21	bt21-LG30_LP30	101	106	114	93	0.468599	0.469767	0.487923	0.478673	NBk	NBk
1552	6	kN	CA	LG30_LP30	22	bt22-LG30_LP30	211	241	196	256	0.516593	0.518428	0.466814	0.491269	NBk	NBk
1552	6	kN	CA	LG30_LP30	23	bt23-LG30_LP30	230	232	151	311	0.585498	0.603675	0.497835	0.54567	NBk	NBk
1553	6	kN	CA	LG40_LP40	1	bt01-LG40_LP40	273	278	213	338	0.554446	0.561728	0.495463	0.526519	NBk	NBk
1553	6	kN	CA	LG40_LP40	2	bt02-LG40_LP40	360	368	310	418	0.534341	0.537313	0.494505	0.515021	NBk	NBk
1553	6	kN	CA	LG40_LP40	3	bt03-LG40_LP40	551	514	501	564	0.523474	0.523764	0.517371	0.520548	NBk	NBk
1553	6	kN	CA	LG40_LP40	4	bt04-LG40_LP40	330	340	219	451	0.582836	0.601093	0.492537	0.541427	NBk	NBk
1553	6	kN	CA	LG40_LP40	5	bt05-LG40_LP40	418	458	274	602	0.582192	0.604046	0.477169	0.533163	NBk	NBk
1553	6	kN	CA	LG40_LP40	6	bt06-LG40_LP40	469	513	345	637	0.563136	0.576167	0.477597	0.522272	NBk	NBk
1553	6	kN	CA	LG40_LP40	7	bt07-LG40_LP40	232	234	192	274	0.542918	0.54717	0.497854	0.521348	NBk	NBk
1553	6	kN	CA	LG40_LP40	8	bt08-LG40_LP40	340	316	228	428	0.585366	0.598592	0.518293	0.555556	NBk	NBk
1553	6	kN	CA	LG40_LP40	9	bt09-LG40_LP40	469	491	439	521	0.515625	0.51652	0.488542	0.502141	NBk	NBk
1553	6	kN	CA	LG40_LP40	10	bt10-LG40_LP40	405	414	392	427	0.507937	0.508156	0.494505	0.501238	NBk	NBk
1553	6	kN	CA	LG40_LP40	11	bt11-LG40_LP40	208	231	166	273	0.547836	0.55615	0.473804	0.511685	NBk	NBk
1553	6	kN	CA	LG40_LP40	12	bt12-LG40_LP40	467	490	286	671	0.594566	0.620186	0.487983	0.546199	NBk	NBk
1553	6	kN	CA	LG40_LP40	13	bt13-LG40_LP40	567	589	387	769	0.577855	0.59434	0.490484	0.537441	NBk	NBk
1553	6	kN	CA	LG40_LP40	14	bt14-LG40_LP40	574	582	395	761	0.577422	0.592363	0.49654	0.540235	NBk	NBk
1553	6	kN	CA	LG40_LP40	15	bt15-LG40_LP40	286	299	194	391	0.578632	0.595833	0.488889	0.537089	NBk	NBk
1553	6	kN	CA	LG40_LP40	16	bt16-LG40_LP40	521	509	411	619	0.553398	0.559013	0.505825	0.531091	NBk	NBk
1553	6	kN	CA	LG40_LP40	17	bt17-LG40_LP40	348	306	325	329	0.517584	0.517088	0.53211	0.524491	NBk	NBk
1553	6	kN	CA	LG40_LP40	18	bt18-LG40_LP40	584	518	513	589	0.532214	0.532361	0.529946	0.531151	NBk	NBk
1553	6	kN	CA	LG40_LP40	19	bt19-LG40_LP40	538	526	488	576	0.523496	0.524366	0.505639	0.514833	NBk	NBk
1553	6	kN	CA	LG40_LP40	20	bt20-LG40_LP40	424	423	347	500	0.545455	0.549935	0.50059	0.524104	NBk	NBk
1553	6	kN	CA	LG40_LP40	21	bt21-LG40_LP40	230	209	209	230	0.523918	0.523918	0.523918	0.523918	NBk	NBk
1553	6	kN	CA	LG40_LP40	22	bt22-LG40_LP40	410	459	365	504	0.525892	0.529032	0.471807	0.498783	NBk	NBk
1553	6	kN	CA	LG40_LP40	23	bt23-LG40_LP40	419	474	299	594	0.567189	0.583565	0.469205	0.520174	NBk	NBk
1554	6	kN	CA	LG50_LP50	1	bt01-LG50_LP50	510	544	370	684	0.566414	0.579545	0.483871	0.527404	NBk	NBk
1554	6	kN	CA	LG50_LP50	2	bt02-LG50_LP50	604	681	447	838	0.561089	0.574691	0.470039	0.517123	NBk	NBk
1554	6	kN	CA	LG50_LP50	3	bt03-LG50_LP50	788	633	674	747	0.540113	0.538988	0.554539	0.546653	NBk	NBk
1554	6	kN	CA	LG50_LP50	4	bt04-LG50_LP50	598	599	432	765	0.56934	0.580583	0.499582	0.537045	NBk	NBk
1554	6	kN	CA	LG50_LP50	5	bt05-LG50_LP50	729	767	520	976	0.569853	0.583667	0.487299	0.531148	NBk	NBk
1554	6	kN	CA	LG50_LP50	6	bt06-LG50_LP50	854	855	633	1076	0.564658	0.574311	0.499707	0.534418	NBk	NBk
1554	6	kN	CA	LG50_LP50	7	bt07-LG50_LP50	427	453	365	515	0.535227	0.539141	0.485227	0.510766	NBk	NBk
1554	6	kN	CA	LG50_LP50	8	bt08-LG50_LP50	606	548	401	753	0.588821	0.601787	0.52513	0.560851	NBk	NBk
1554	6	kN	CA	LG50_LP50	9	bt09-LG50_LP50	728	719	651	796	0.526607	0.527919	0.50311	0.515216	NBk	NBk
1554	6	kN	CA	LG50_LP50	10	bt10-LG50_LP50	688	735	597	826	0.531975	0.535409	0.483486	0.508124	NBk	NBk
1554	6	kN	CA	LG50_LP50	11	bt11-LG50_LP50	402	419	310	511	0.556029	0.564607	0.489647	0.524462	NBk	NBk
1554	6	kN	CA	LG50_LP50	12	bt12-LG50_LP50	798	820	533	1085	0.581891	0.599549	0.493201	0.5412	NBk	NBk
1554	6	kN	CA	LG50_LP50	13	bt13-LG50_LP50	939	979	628	1290	0.581074	0.599234	0.489572	0.538881	NBk	NBk
1554	6	kN	CA	LG50_LP50	14	bt14-LG50_LP50	890	1037	662	1265	0.559159	0.573454	0.461858	0.511641	NBk	NBk
1554	6	kN	CA	LG50_LP50	15	bt15-LG50_LP50	493	517	387	623	0.552475	0.560227	0.488119	0.521693	NBk	NBk
1554	6	kN	CA	LG50_LP50	16	bt16-LG50_LP50	847	897	677	1067	0.548739	0.555774	0.485665	0.51836	NBk	NBk
1554	6	kN	CA	LG50_LP50	17	bt17-LG50_LP50	565	568	498	635	0.529568	0.531515	0.498676	0.514572	NBk	NBk
1554	6	kN	CA	LG50_LP50	18	bt18-LG50_LP50	873	809	784	898	0.526457	0.526856	0.519025	0.522911	NBk	NBk
1554	6	kN	CA	LG50_LP50	19	bt19-LG50_LP50	855	827	734	948	0.535969	0.538074	0.508323	0.522776	NBk	NBk
1554	6	kN	CA	LG50_LP50	20	bt20-LG50_LP50	710	744	581	873	0.54436	0.549961	0.488308	0.517304	NBk	NBk
1554	6	kN	CA	LG50_LP50	21	bt21-LG50_LP50	430	391	365	456	0.539586	0.540881	0.523752	0.532178	NBk	NBk
1554	6	kN	CA	LG50_LP50	22	bt22-LG50_LP50	708	724	587	845	0.542249	0.546718	0.494413	0.519252	NBk	NBk
1554	6	kN	CA	LG50_LP50	23	bt23-LG50_LP50	733	833	547	1019	0.559387	0.572656	0.468072	0.515109	NBk	NBk
1555	5	kN	RA	T95	1	gt01-T95	774	315	538	551	0.608356	0.589939	0.710744	0.644731	NBk	NBk
1555	5	kN	RA	T95	2	gt02-T95	766	318	513	571	0.616697	0.598905	0.706642	0.648328	NBk	NBk
1555	5	kN	RA	T95	3	gt03-T95	235	209	134	310	0.613739	0.636856	0.529279	0.578106	NBk	NBk
1555	5	kN	RA	T95	4	gt04-T95	745	347	510	582	0.607601	0.593625	0.682234	0.634853	NBk	NBk
1555	5	kN	RA	T95	5	gt05-T95	760	357	556	561	0.591316	0.577508	0.680394	0.624743	NBk	NBk
1555	5	kN	RA	T95	6	gt06-T95	733	374	548	559	0.583559	0.572209	0.66215	0.613903	NBk	NBk
1555	5	kN	RA	T95	7	gt07-T95	662	422	422	662	0.610701	0.610701	0.610701	0.610701	NBk	NBk
1555	5	kN	RA	T95	8	gt08-T95	692	322	456	558	0.616371	0.602787	0.682446	0.640148	NBk	NBk
1555	5	kN	RA	T95	9	gt09-T95	468	316	371	413	0.561862	0.557807	0.596939	0.57671	NBk	NBk
1555	5	kN	RA	T95	10	gt10-T95	773	348	530	591	0.608385	0.593246	0.689563	0.637789	NBk	NBk
1555	5	kN	RA	T95	11	gt11-T95	759	404	539	624	0.594583	0.584746	0.652623	0.616822	NBk	NBk
1555	5	kN	RA	T95	12	gt12-T95	754	301	509	546	0.616114	0.596991	0.714692	0.650561	NBk	NBk
1555	5	kN	RA	T95	13	gt13-T95	751	312	524	539	0.606773	0.58902	0.706491	0.642429	NBk	NBk
1555	5	kN	RA	T95	14	gt14-T95	744	350	538	556	0.59415	0.580343	0.680073	0.626263	NBk	NBk
1555	5	kN	RA	T95	15	gt15-T95	633	429	433	629	0.594162	0.593809	0.596045	0.594925	NBk	NBk
1555	5	kN	RA	T95	16	gt16-T95	708	361	512	557	0.591674	0.580328	0.662301	0.618611	NBk	NBk
1555	5	kN	RA	T95	17	gt17-T95	733	365	515	583	0.599271	0.58734	0.667577	0.624893	NBk	NBk
1555	5	kN	RA	T95	18	gt18-T95	670	398	517	551	0.571629	0.564448	0.627341	0.594235	NBk	NBk
1555	5	kN	RA	T95	19	gt19-T95	667	314	442	539	0.614679	0.601443	0.679918	0.638278	NBk	NBk
1555	5	kN	RA	T95	20	gt20-T95	668	329	447	550	0.610832	0.599103	0.67001	0.632576	NBk	NBk
1555	5	kN	RA	T95	21	gt21-T95	763	339	486	616	0.625681	0.610889	0.692377	0.649085	NBk	NBk
1555	5	kN	RA	T95	22	gt22-T95	715	393	550	558	0.574458	0.565217	0.645307	0.602613	NBk	NBk
1555	5	kN	RA	T95	23	gt23-T95	726	320	473	573	0.620937	0.605505	0.694073	0.646771	NBk	NBk
1556	5	kN	RA	T90	1	gt01-T90	1470	701	1094	1077	0.586596	0.573323	0.677107	0.620908	NBk	NBk
1556	5	kN	RA	T90	2	gt02-T90	1462	701	1111	1052	0.581137	0.568208	0.675913	0.617399	NBk	NBk
1556	5	kN	RA	T90	3	gt03-T90	462	434	285	611	0.598772	0.618474	0.515625	0.562386	NBk	NBk
1556	5	kN	RA	T90	4	gt04-T90	1465	716	1092	1089	0.585511	0.572937	0.67171	0.618404	NBk	NBk
1556	5	kN	RA	T90	5	gt05-T90	1526	709	1139	1096	0.586577	0.572608	0.682774	0.622857	NBk	NBk
1556	5	kN	RA	T90	6	gt06-T90	1454	760	1119	1095	0.575655	0.565099	0.65673	0.607479	NBk	NBk
1556	5	kN	RA	T90	7	gt07-T90	1326	837	1067	1096	0.559871	0.554116	0.613037	0.58209	NBk	NBk
1556	5	kN	RA	T90	8	gt08-T90	1368	659	997	1030	0.591515	0.578436	0.674889	0.622951	NBk	NBk
1556	5	kN	RA	T90	9	gt09-T90	944	622	707	859	0.57567	0.571775	0.60281	0.586882	NBk	NBk
1556	5	kN	RA	T90	10	gt10-T90	1477	762	1175	1064	0.567441	0.556938	0.659669	0.603966	NBk	NBk
1556	5	kN	RA	T90	11	gt11-T90	1541	784	1191	1134	0.575269	0.564056	0.662796	0.609452	NBk	NBk
1556	5	kN	RA	T90	12	gt12-T90	1402	707	1023	1086	0.589853	0.578144	0.66477	0.618438	NBk	NBk
1556	5	kN	RA	T90	13	gt13-T90	1450	676	1113	1013	0.579257	0.565743	0.682032	0.618469	NBk	NBk
1556	5	kN	RA	T90	14	gt14-T90	1448	734	1106	1076	0.578368	0.566954	0.663611	0.611486	NBk	NBk
1556	5	kN	RA	T90	15	gt15-T90	1266	860	1097	1029	0.539746	0.53576	0.595484	0.564045	NBk	NBk
1556	5	kN	RA	T90	16	gt16-T90	1374	761	962	1173	0.596487	0.588185	0.64356	0.614628	NBk	NBk
1556	5	kN	RA	T90	17	gt17-T90	1447	746	1040	1153	0.592795	0.581825	0.659827	0.618376	NBk	NBk
1556	5	kN	RA	T90	18	gt18-T90	1338	793	1044	1087	0.568982	0.561713	0.627874	0.592954	NBk	NBk
1556	5	kN	RA	T90	19	gt19-T90	1325	635	970	990	0.590561	0.577342	0.67602	0.622797	NBk	NBk
1556	5	kN	RA	T90	20	gt20-T90	1321	671	956	1036	0.591616	0.580149	0.663153	0.61888	NBk	NBk
1556	5	kN	RA	T90	21	gt21-T90	1493	711	1103	1101	0.588475	0.575116	0.677405	0.622083	NBk	NBk
1556	5	kN	RA	T90	22	gt22-T90	1388	825	1175	1038	0.548125	0.541553	0.627203	0.58124	NBk	NBk
1556	5	kN	RA	T90	23	gt23-T90	1394	691	1053	1032	0.581775	0.569677	0.668585	0.615181	NBk	NBk
1557	5	kN	RA	T85	1	gt01-T85	2149	1107	1695	1561	0.569717	0.559053	0.660012	0.605352	NBk	NBk
1557	5	kN	RA	T85	2	gt02-T85	2132	1111	1680	1563	0.569689	0.559286	0.657416	0.604394	NBk	NBk
1557	5	kN	RA	T85	3	gt03-T85	693	657	469	881	0.582963	0.596386	0.513333	0.551752	NBk	NBk
1557	5	kN	RA	T85	4	gt04-T85	2176	1096	1658	1614	0.579156	0.567553	0.665037	0.61244	NBk	NBk
1557	5	kN	RA	T85	5	gt05-T85	2251	1101	1730	1622	0.577715	0.565436	0.671539	0.613937	NBk	NBk
1557	5	kN	RA	T85	6	gt06-T85	2173	1147	1705	1615	0.570482	0.56034	0.654518	0.603779	NBk	NBk
1557	5	kN	RA	T85	7	gt07-T85	2026	1221	1660	1587	0.55636	0.549647	0.623961	0.584451	NBk	NBk
1557	5	kN	RA	T85	8	gt08-T85	1980	1058	1518	1520	0.576037	0.566038	0.651745	0.605875	NBk	NBk
1557	5	kN	RA	T85	9	gt09-T85	1420	928	1117	1231	0.564523	0.559716	0.60477	0.581372	NBk	NBk
1557	5	kN	RA	T85	10	gt10-T85	2181	1172	1783	1570	0.55935	0.550202	0.650462	0.596146	NBk	NBk
1557	5	kN	RA	T85	11	gt11-T85	2324	1160	1823	1661	0.5719	0.560405	0.667049	0.609094	NBk	NBk
1557	5	kN	RA	T85	12	gt12-T85	2096	1067	1608	1555	0.577142	0.565875	0.662662	0.610456	NBk	NBk
1557	5	kN	RA	T85	13	gt13-T85	2113	1076	1658	1531	0.571339	0.560329	0.66259	0.607184	NBk	NBk
1557	5	kN	RA	T85	14	gt14-T85	2157	1116	1704	1569	0.569203	0.558664	0.659028	0.60471	NBk	NBk
1557	5	kN	RA	T85	15	gt15-T85	1960	1231	1657	1534	0.547477	0.541886	0.614228	0.575793	NBk	NBk
1557	5	kN	RA	T85	16	gt16-T85	2067	1135	1596	1606	0.573548	0.564292	0.645534	0.602185	NBk	NBk
1557	5	kN	RA	T85	17	gt17-T85	2119	1166	1678	1607	0.567123	0.558072	0.645053	0.598419	NBk	NBk
1557	5	kN	RA	T85	18	gt18-T85	2124	1068	1755	1437	0.557801	0.547564	0.665414	0.600764	NBk	NBk
1557	5	kN	RA	T85	19	gt19-T85	1912	1026	1469	1469	0.575391	0.565513	0.650783	0.605159	NBk	NBk
1557	5	kN	RA	T85	20	gt20-T85	1979	1010	1467	1522	0.585647	0.574289	0.662094	0.615074	NBk	NBk
1557	5	kN	RA	T85	21	gt21-T85	2200	1102	1740	1562	0.569655	0.558376	0.666263	0.607567	NBk	NBk
1557	5	kN	RA	T85	22	gt22-T85	2131	1185	1777	1539	0.553378	0.545292	0.642642	0.589978	NBk	NBk
1557	5	kN	RA	T85	23	gt23-T85	2031	1099	1621	1509	0.565495	0.556134	0.648882	0.598938	NBk	NBk
1558	5	kN	RA	T80	1	gt01-T80	2857	1486	2225	2118	0.572761	0.56218	0.65784	0.60626	NBk	NBk
1558	5	kN	RA	T80	2	gt02-T80	2821	1506	2227	2100	0.568639	0.558835	0.651953	0.601813	NBk	NBk
1558	5	kN	RA	T80	3	gt03-T80	892	908	621	1179	0.575278	0.589557	0.495556	0.538485	NBk	NBk
1558	5	kN	RA	T80	4	gt04-T80	2904	1457	2303	2058	0.568906	0.557711	0.665902	0.607023	NBk	NBk
1558	5	kN	RA	T80	5	gt05-T80	3019	1453	2363	2109	0.573345	0.560944	0.675089	0.612746	NBk	NBk
1558	5	kN	RA	T80	6	gt06-T80	2885	1541	2328	2098	0.562924	0.553424	0.65183	0.59861	NBk	NBk
1558	5	kN	RA	T80	7	gt07-T80	2725	1603	2171	2157	0.564002	0.556577	0.629621	0.59085	NBk	NBk
1558	5	kN	RA	T80	8	gt08-T80	2616	1434	2063	1987	0.568272	0.559094	0.645926	0.599381	NBk	NBk
1558	5	kN	RA	T80	9	gt09-T80	1975	1159	1660	1474	0.550255	0.543329	0.630185	0.583543	NBk	NBk
1558	5	kN	RA	T80	10	gt10-T80	2940	1531	2409	2062	0.559383	0.549635	0.657571	0.598778	NBk	NBk
1558	5	kN	RA	T80	11	gt11-T80	3022	1618	2417	2223	0.565194	0.555617	0.651293	0.599663	NBk	NBk
1558	5	kN	RA	T80	12	gt12-T80	2774	1443	2223	1994	0.565331	0.555133	0.657814	0.602127	NBk	NBk
1558	5	kN	RA	T80	13	gt13-T80	2796	1453	2213	2036	0.568604	0.558195	0.658037	0.604018	NBk	NBk
1558	5	kN	RA	T80	14	gt14-T80	2866	1497	2317	2046	0.562915	0.552962	0.656887	0.600461	NBk	NBk
1558	5	kN	RA	T80	15	gt15-T80	2650	1602	2305	1947	0.540569	0.534813	0.623236	0.575649	NBk	NBk
1558	5	kN	RA	T80	16	gt16-T80	2718	1557	2193	2082	0.561404	0.553451	0.635789	0.59177	NBk	NBk
1558	5	kN	RA	T80	17	gt17-T80	2900	1483	2335	2048	0.564454	0.553964	0.661647	0.603036	NBk	NBk
1558	5	kN	RA	T80	18	gt18-T80	2789	1465	2388	1866	0.547132	0.538729	0.655618	0.591454	NBk	NBk
1558	5	kN	RA	T80	19	gt19-T80	2580	1335	2084	1831	0.563346	0.553173	0.659004	0.601469	NBk	NBk
1558	5	kN	RA	T80	20	gt20-T80	2570	1415	1996	1989	0.57202	0.562856	0.644918	0.601099	NBk	NBk
1558	5	kN	RA	T80	21	gt21-T80	2897	1508	2353	2052	0.561748	0.55181	0.657662	0.600104	NBk	NBk
1558	5	kN	RA	T80	22	gt22-T80	2833	1585	2374	2044	0.551947	0.544075	0.64124	0.588675	NBk	NBk
1558	5	kN	RA	T80	23	gt23-T80	2726	1445	2229	1942	0.559578	0.550151	0.65356	0.597414	NBk	NBk
1559	5	kN	RA	T75	1	gt01-T75	3515	1913	2866	2562	0.559783	0.550854	0.647568	0.595309	NBk	NBk
1559	5	kN	RA	T75	2	gt02-T75	3501	1906	2850	2557	0.5602	0.551252	0.647494	0.595509	NBk	NBk
1559	5	kN	RA	T75	3	gt03-T75	1118	1130	837	1411	0.5625	0.571867	0.497331	0.532001	NBk	NBk
1559	5	kN	RA	T75	4	gt04-T75	3649	1799	2897	2551	0.569016	0.55744	0.669787	0.608471	NBk	NBk
1559	5	kN	RA	T75	5	gt05-T75	3667	1914	2865	2716	0.571851	0.56139	0.657051	0.605465	NBk	NBk
1559	5	kN	RA	T75	6	gt06-T75	3594	1943	2957	2580	0.557522	0.548619	0.649088	0.594639	NBk	NBk
1559	5	kN	RA	T75	7	gt07-T75	3367	2042	2796	2613	0.552782	0.546325	0.622481	0.581922	NBk	NBk
1559	5	kN	RA	T75	8	gt08-T75	3231	1829	2521	2539	0.570158	0.561718	0.638538	0.597669	NBk	NBk
1559	5	kN	RA	T75	9	gt09-T75	2420	1503	2048	1875	0.547413	0.541629	0.616875	0.576808	NBk	NBk
1559	5	kN	RA	T75	10	gt10-T75	3573	2015	2972	2616	0.553776	0.545913	0.639406	0.588972	NBk	NBk
1559	5	kN	RA	T75	11	gt11-T75	3749	2049	3058	2740	0.55959	0.550757	0.646602	0.594843	NBk	NBk
1559	5	kN	RA	T75	12	gt12-T75	3452	1817	2728	2541	0.568704	0.558576	0.655153	0.603022	NBk	NBk
1559	5	kN	RA	T75	13	gt13-T75	3425	1884	2779	2530	0.56084	0.552063	0.645131	0.59498	NBk	NBk
1559	5	kN	RA	T75	14	gt14-T75	3459	1992	2831	2620	0.557604	0.549921	0.634562	0.589217	NBk	NBk
1559	5	kN	RA	T75	15	gt15-T75	3268	2047	2858	2457	0.53857	0.533464	0.614864	0.571279	NBk	NBk
1559	5	kN	RA	T75	16	gt16-T75	3445	1893	2859	2479	0.554889	0.546478	0.645373	0.591823	NBk	NBk
1559	5	kN	RA	T75	17	gt17-T75	3538	1942	2982	2498	0.55073	0.542638	0.64562	0.589667	NBk	NBk
1559	5	kN	RA	T75	18	gt18-T75	3429	1887	2911	2405	0.548721	0.540852	0.645034	0.588367	NBk	NBk
1559	5	kN	RA	T75	19	gt19-T75	3147	1745	2585	2307	0.557441	0.549023	0.643295	0.592432	NBk	NBk
1559	5	kN	RA	T75	20	gt20-T75	3193	1789	2461	2521	0.573464	0.564733	0.640907	0.600414	NBk	NBk
1559	5	kN	RA	T75	21	gt21-T75	3575	1932	2891	2616	0.562103	0.552892	0.649174	0.597177	NBk	NBk
1559	5	kN	RA	T75	22	gt22-T75	3495	2026	3045	2476	0.540753	0.534404	0.633037	0.579554	NBk	NBk
1559	5	kN	RA	T75	23	gt23-T75	3335	1877	2796	2416	0.551708	0.543957	0.63987	0.588028	NBk	NBk
1560	5	kN	RA	T70	1	gt01-T70	4218	2290	3504	3004	0.554856	0.546232	0.648125	0.592832	NBk	NBk
1560	5	kN	RA	T70	2	gt02-T70	4184	2295	3417	3062	0.559191	0.550454	0.645779	0.594318	NBk	NBk
1560	5	kN	RA	T70	3	gt03-T70	1350	1348	978	1720	0.56894	0.579897	0.500371	0.537207	NBk	NBk
1560	5	kN	RA	T70	4	gt04-T70	4250	2288	3433	3105	0.562481	0.553169	0.650046	0.597708	NBk	NBk
1560	5	kN	RA	T70	5	gt05-T70	4343	2354	3454	3243	0.566373	0.557009	0.648499	0.599282	NBk	NBk
1560	5	kN	RA	T70	6	gt06-T70	4246	2398	3540	3104	0.553131	0.545338	0.639073	0.588496	NBk	NBk
1560	5	kN	RA	T70	7	gt07-T70	4116	2374	3405	3085	0.554777	0.547268	0.634206	0.587538	NBk	NBk
1560	5	kN	RA	T70	8	gt08-T70	3816	2259	3120	2955	0.557284	0.550173	0.628148	0.586581	NBk	NBk
1560	5	kN	RA	T70	9	gt09-T70	2902	1807	2404	2305	0.552877	0.546928	0.616267	0.579531	NBk	NBk
1560	5	kN	RA	T70	10	gt10-T70	4283	2422	3540	3165	0.555406	0.547488	0.638777	0.58962	NBk	NBk
1560	5	kN	RA	T70	11	gt11-T70	4451	2508	3689	3270	0.554749	0.546806	0.639603	0.589575	NBk	NBk
1560	5	kN	RA	T70	12	gt12-T70	4057	2264	3268	3053	0.562411	0.553857	0.641829	0.594606	NBk	NBk
1560	5	kN	RA	T70	13	gt13-T70	4099	2272	3299	3072	0.562784	0.554069	0.643384	0.595395	NBk	NBk
1560	5	kN	RA	T70	14	gt14-T70	4156	2385	3476	3065	0.55198	0.544549	0.635377	0.586467	NBk	NBk
1560	5	kN	RA	T70	15	gt15-T70	3916	2457	3333	3040	0.54574	0.540212	0.614467	0.574952	NBk	NBk
1560	5	kN	RA	T70	16	gt16-T70	4154	2248	3422	2980	0.55717	0.54831	0.64886	0.594363	NBk	NBk
1560	5	kN	RA	T70	17	gt17-T70	4172	2402	3466	3108	0.553696	0.546216	0.634621	0.587109	NBk	NBk
1560	5	kN	RA	T70	18	gt18-T70	4121	2254	3510	2865	0.547922	0.540034	0.646431	0.588462	NBk	NBk
1560	5	kN	RA	T70	19	gt19-T70	3721	2149	3102	2768	0.552726	0.545361	0.633901	0.586307	NBk	NBk
1560	5	kN	RA	T70	20	gt20-T70	3818	2160	3025	2953	0.566327	0.557942	0.638675	0.595585	NBk	NBk
1560	5	kN	RA	T70	21	gt21-T70	4277	2325	3604	2998	0.550969	0.542698	0.647834	0.590623	NBk	NBk
1560	5	kN	RA	T70	22	gt22-T70	4181	2441	3664	2958	0.539037	0.532951	0.63138	0.578005	NBk	NBk
1560	5	kN	RA	T70	23	gt23-T70	4006	2244	3340	2910	0.55328	0.545331	0.64096	0.589291	NBk	NBk
1561	5	kN	PA	T95	1	pt01-T95	185	144	143	186	0.56383	0.564024	0.56231	0.563166	NBk	NBk
1561	5	kN	PA	T95	2	pt02-T95	244	118	154	208	0.624309	0.613065	0.674033	0.642105	NBk	NBk
1561	5	kN	PA	T95	3	pt03-T95	129	89	85	133	0.600917	0.602804	0.591743	0.597222	NBk	NBk
1561	5	kN	PA	T95	4	pt04-T95	239	114	169	184	0.59915	0.585784	0.677054	0.628121	NBk	NBk
1561	5	kN	PA	T95	5	pt05-T95	270	137	193	214	0.594595	0.583153	0.663391	0.62069	NBk	NBk
1561	5	kN	PA	T95	6	pt06-T95	255	161	206	210	0.558894	0.553145	0.612981	0.581528	NBk	NBk
1561	5	kN	PA	T95	7	pt07-T95	157	141	105	193	0.587248	0.599237	0.526846	0.560714	NBk	NBk
1561	5	kN	PA	T95	8	pt08-T95	222	116	151	187	0.60503	0.595174	0.656805	0.624473	NBk	NBk
1561	5	kN	PA	T95	9	pt09-T95	174	116	137	153	0.563793	0.559486	0.6	0.579035	NBk	NBk
1561	5	kN	PA	T95	10	pt10-T95	220	124	149	195	0.603198	0.596206	0.639535	0.617111	NBk	NBk
1561	5	kN	PA	T95	11	pt11-T95	158	148	121	185	0.560458	0.566308	0.51634	0.540171	NBk	NBk
1561	5	kN	PA	T95	12	pt12-T95	266	143	184	225	0.600244	0.591111	0.650367	0.619325	NBk	NBk
1561	5	kN	PA	T95	13	pt13-T95	273	170	177	266	0.608352	0.606667	0.616253	0.611422	NBk	NBk
1561	5	kN	PA	T95	14	pt14-T95	298	157	166	289	0.645055	0.642241	0.654945	0.648531	NBk	NBk
1561	5	kN	PA	T95	15	pt15-T95	167	118	140	145	0.547368	0.543974	0.585965	0.564189	NBk	NBk
1561	5	kN	PA	T95	16	pt16-T95	224	192	171	245	0.563702	0.567089	0.538462	0.552404	NBk	NBk
1561	5	kN	PA	T95	17	pt17-T95	201	137	147	191	0.579882	0.577586	0.594675	0.586006	NBk	NBk
1561	5	kN	PA	T95	18	pt18-T95	212	150	148	214	0.588398	0.588889	0.585635	0.587258	NBk	NBk
1561	5	kN	PA	T95	19	pt19-T95	232	144	171	205	0.581117	0.575682	0.617021	0.595635	NBk	NBk
1561	5	kN	PA	T95	20	pt20-T95	233	146	151	228	0.608179	0.606771	0.614776	0.610747	NBk	NBk
1561	5	kN	PA	T95	21	pt21-T95	184	119	129	174	0.590759	0.587859	0.607261	0.597403	NBk	NBk
1561	5	kN	PA	T95	22	pt22-T95	200	135	164	171	0.553731	0.549451	0.597015	0.572246	NBk	NBk
1561	5	kN	PA	T95	23	pt23-T95	224	141	161	204	0.586301	0.581818	0.613699	0.597333	NBk	NBk
1562	5	kN	PA	T90	1	pt01-T90	392	267	287	372	0.579666	0.57732	0.594841	0.585949	NBk	NBk
1562	5	kN	PA	T90	2	pt02-T90	427	297	297	427	0.589779	0.589779	0.589779	0.589779	NBk	NBk
1562	5	kN	PA	T90	3	pt03-T90	248	187	181	254	0.577011	0.578089	0.570115	0.574074	NBk	NBk
1562	5	kN	PA	T90	4	pt04-T90	451	254	292	413	0.612766	0.606999	0.639716	0.622928	NBk	NBk
1562	5	kN	PA	T90	5	pt05-T90	538	275	379	434	0.597786	0.586696	0.661747	0.621965	NBk	NBk
1562	5	kN	PA	T90	6	pt06-T90	466	364	332	498	0.580723	0.58396	0.561446	0.572482	NBk	NBk
1562	5	kN	PA	T90	7	pt07-T90	342	254	278	318	0.553691	0.551613	0.573826	0.5625	NBk	NBk
1562	5	kN	PA	T90	8	pt08-T90	406	269	301	374	0.577778	0.574257	0.601481	0.587554	NBk	NBk
1562	5	kN	PA	T90	9	pt09-T90	330	249	267	312	0.554404	0.552764	0.569948	0.561224	NBk	NBk
1562	5	kN	PA	T90	10	pt10-T90	424	263	305	382	0.586608	0.581619	0.617176	0.59887	NBk	NBk
1562	5	kN	PA	T90	11	pt11-T90	327	284	253	358	0.560556	0.563793	0.535188	0.549118	NBk	NBk
1562	5	kN	PA	T90	12	pt12-T90	501	318	364	455	0.583639	0.579191	0.611722	0.595012	NBk	NBk
1562	5	kN	PA	T90	13	pt13-T90	560	327	413	474	0.582864	0.57554	0.631342	0.602151	NBk	NBk
1562	5	kN	PA	T90	14	pt14-T90	583	327	429	481	0.584615	0.576087	0.640659	0.60666	NBk	NBk
1562	5	kN	PA	T90	15	pt15-T90	312	257	240	329	0.563269	0.565217	0.54833	0.556646	NBk	NBk
1562	5	kN	PA	T90	16	pt16-T90	476	354	328	502	0.589157	0.59204	0.573494	0.582619	NBk	NBk
1562	5	kN	PA	T90	17	pt17-T90	389	287	262	414	0.593935	0.597542	0.575444	0.586285	NBk	NBk
1562	5	kN	PA	T90	18	pt18-T90	407	317	289	435	0.581492	0.58477	0.562155	0.573239	NBk	NBk
1562	5	kN	PA	T90	19	pt19-T90	459	293	348	404	0.573803	0.568773	0.610372	0.588839	NBk	NBk
1562	5	kN	PA	T90	20	pt20-T90	428	330	293	465	0.58905	0.59362	0.564644	0.578769	NBk	NBk
1562	5	kN	PA	T90	21	pt21-T90	373	232	277	328	0.579339	0.573846	0.616529	0.594422	NBk	NBk
1562	5	kN	PA	T90	22	pt22-T90	360	311	305	366	0.540984	0.541353	0.536513	0.538922	NBk	NBk
1562	5	kN	PA	T90	23	pt23-T90	466	263	359	370	0.573388	0.564848	0.639232	0.599743	NBk	NBk
1563	5	kN	PA	T85	1	pt01-T85	615	373	449	539	0.584008	0.578008	0.62247	0.599415	NBk	NBk
1563	5	kN	PA	T85	2	pt02-T85	670	416	512	574	0.572744	0.566836	0.616943	0.590829	NBk	NBk
1563	5	kN	PA	T85	3	pt03-T85	371	281	284	368	0.566718	0.566412	0.569018	0.567712	NBk	NBk
1563	5	kN	PA	T85	4	pt04-T85	673	384	509	548	0.577578	0.569374	0.636708	0.601161	NBk	NBk
1563	5	kN	PA	T85	5	pt05-T85	782	436	599	619	0.575123	0.566256	0.642036	0.60177	NBk	NBk
1563	5	kN	PA	T85	6	pt06-T85	692	552	522	722	0.568328	0.570016	0.55627	0.563059	NBk	NBk
1563	5	kN	PA	T85	7	pt07-T85	522	371	376	517	0.581747	0.581292	0.584546	0.582915	NBk	NBk
1563	5	kN	PA	T85	8	pt08-T85	633	379	492	520	0.569664	0.562667	0.625494	0.592419	NBk	NBk
1563	5	kN	PA	T85	9	pt09-T85	481	389	431	439	0.528736	0.527412	0.552874	0.539843	NBk	NBk
1563	5	kN	PA	T85	10	pt10-T85	574	456	446	584	0.562136	0.562745	0.557282	0.56	NBk	NBk
1563	5	kN	PA	T85	11	pt11-T85	516	400	371	545	0.579148	0.581736	0.563319	0.572379	NBk	NBk
1563	5	kN	PA	T85	12	pt12-T85	777	452	554	675	0.590724	0.583772	0.632221	0.607031	NBk	NBk
1563	5	kN	PA	T85	13	pt13-T85	848	482	611	719	0.589098	0.58122	0.637594	0.608103	NBk	NBk
1563	5	kN	PA	T85	14	pt14-T85	873	492	673	692	0.57326	0.564683	0.63956	0.599794	NBk	NBk
1563	5	kN	PA	T85	15	pt15-T85	483	369	372	480	0.565141	0.564912	0.566901	0.565905	NBk	NBk
1563	5	kN	PA	T85	16	pt16-T85	701	543	553	691	0.559486	0.559011	0.563505	0.561249	NBk	NBk
1563	5	kN	PA	T85	17	pt17-T85	596	417	445	568	0.574531	0.572526	0.588351	0.580331	NBk	NBk
1563	5	kN	PA	T85	18	pt18-T85	669	415	529	555	0.564576	0.558431	0.617159	0.586328	NBk	NBk
1563	5	kN	PA	T85	19	pt19-T85	711	416	567	560	0.563886	0.556338	0.630878	0.591268	NBk	NBk
1563	5	kN	PA	T85	20	pt20-T85	708	429	549	588	0.569921	0.563246	0.622691	0.591479	NBk	NBk
1563	5	kN	PA	T85	21	pt21-T85	524	383	420	487	0.557332	0.555085	0.577729	0.56618	NBk	NBk
1563	5	kN	PA	T85	22	pt22-T85	560	446	445	561	0.557157	0.557214	0.55666	0.556937	NBk	NBk
1563	5	kN	PA	T85	23	pt23-T85	684	410	508	586	0.580439	0.573826	0.625229	0.598425	NBk	NBk
1564	5	kN	PA	T80	1	pt01-T80	796	521	590	727	0.578208	0.574315	0.604404	0.588975	NBk	NBk
1564	5	kN	PA	T80	2	pt02-T80	856	589	670	775	0.56436	0.560944	0.592388	0.576237	NBk	NBk
1564	5	kN	PA	T80	3	pt03-T80	475	394	361	508	0.565593	0.568182	0.546605	0.557185	NBk	NBk
1564	5	kN	PA	T80	4	pt04-T80	844	564	645	763	0.570668	0.566823	0.599432	0.582672	NBk	NBk
1564	5	kN	PA	T80	5	pt05-T80	1018	604	802	820	0.566584	0.559341	0.62762	0.591517	NBk	NBk
1564	5	kN	PA	T80	6	pt06-T80	1023	636	819	840	0.561483	0.555375	0.616637	0.584404	NBk	NBk
1564	5	kN	PA	T80	7	pt07-T80	667	523	487	703	0.57563	0.57799	0.560504	0.569113	NBk	NBk
1564	5	kN	PA	T80	8	pt08-T80	802	544	580	766	0.582467	0.580318	0.59584	0.587977	NBk	NBk
1564	5	kN	PA	T80	9	pt09-T80	671	490	487	674	0.579242	0.579447	0.57795	0.578698	NBk	NBk
1564	5	kN	PA	T80	10	pt10-T80	863	510	678	695	0.567371	0.560026	0.628551	0.592313	NBk	NBk
1564	5	kN	PA	T80	11	pt11-T80	684	538	517	705	0.568331	0.569525	0.559738	0.564589	NBk	NBk
1564	5	kN	PA	T80	12	pt12-T80	1043	594	794	843	0.576054	0.567774	0.637141	0.600461	NBk	NBk
1564	5	kN	PA	T80	13	pt13-T80	1153	619	880	892	0.577032	0.567142	0.650677	0.606045	NBk	NBk
1564	5	kN	PA	T80	14	pt14-T80	1154	664	884	934	0.574257	0.566241	0.634763	0.598548	NBk	NBk
1564	5	kN	PA	T80	15	pt15-T80	620	514	530	604	0.539683	0.53913	0.546737	0.542907	NBk	NBk
1564	5	kN	PA	T80	16	pt16-T80	987	672	799	860	0.556661	0.552632	0.594937	0.573004	NBk	NBk
1564	5	kN	PA	T80	17	pt17-T80	850	501	691	660	0.558845	0.55159	0.629164	0.587828	NBk	NBk
1564	5	kN	PA	T80	18	pt18-T80	879	567	711	735	0.558091	0.55283	0.607884	0.579051	NBk	NBk
1564	5	kN	PA	T80	19	pt19-T80	940	562	732	770	0.569241	0.562201	0.625832	0.592313	NBk	NBk
1564	5	kN	PA	T80	20	pt20-T80	870	644	695	819	0.557794	0.555911	0.574637	0.565119	NBk	NBk
1564	5	kN	PA	T80	21	pt21-T80	711	497	567	641	0.559603	0.556338	0.588576	0.572003	NBk	NBk
1564	5	kN	PA	T80	22	pt22-T80	755	585	576	764	0.566791	0.567243	0.563433	0.565331	NBk	NBk
1564	5	kN	PA	T80	23	pt23-T80	911	547	730	728	0.562071	0.555149	0.624829	0.587932	NBk	NBk
1565	5	kN	PA	T75	1	pt01-T75	1007	638	744	901	0.579939	0.5751	0.612158	0.593051	NBk	NBk
1565	5	kN	PA	T75	2	pt02-T75	1114	692	891	915	0.561739	0.555611	0.616833	0.584623	NBk	NBk
1565	5	kN	PA	T75	3	pt03-T75	604	482	470	616	0.561694	0.562384	0.556169	0.559259	NBk	NBk
1565	5	kN	PA	T75	4	pt04-T75	1099	658	881	876	0.562038	0.555051	0.625498	0.588172	NBk	NBk
1565	5	kN	PA	T75	5	pt05-T75	1282	746	1042	986	0.559172	0.551635	0.63215	0.589154	NBk	NBk
1565	5	kN	PA	T75	6	pt06-T75	1280	793	1005	1068	0.566329	0.560175	0.617463	0.587425	NBk	NBk
1565	5	kN	PA	T75	7	pt07-T75	865	621	630	856	0.579071	0.578595	0.5821	0.580342	NBk	NBk
1565	5	kN	PA	T75	8	pt08-T75	1038	644	802	880	0.570155	0.56413	0.617122	0.589438	NBk	NBk
1565	5	kN	PA	T75	9	pt09-T75	774	676	614	836	0.555172	0.557637	0.533793	0.545455	NBk	NBk
1565	5	kN	PA	T75	10	pt10-T75	1081	635	854	862	0.566142	0.558656	0.629953	0.592167	NBk	NBk
1565	5	kN	PA	T75	11	pt11-T75	863	662	655	870	0.568197	0.568511	0.565902	0.567203	NBk	NBk
1565	5	kN	PA	T75	12	pt12-T75	1275	771	963	1083	0.576246	0.569705	0.623167	0.595238	NBk	NBk
1565	5	kN	PA	T75	13	pt13-T75	1396	820	1095	1121	0.567915	0.560418	0.629964	0.593159	NBk	NBk
1565	5	kN	PA	T75	14	pt14-T75	1467	807	1132	1142	0.573659	0.564448	0.645119	0.602093	NBk	NBk
1565	5	kN	PA	T75	15	pt15-T75	825	592	710	707	0.540579	0.537459	0.582216	0.558943	NBk	NBk
1565	5	kN	PA	T75	16	pt16-T75	1247	826	1038	1035	0.55041	0.545733	0.601544	0.572281	NBk	NBk
1565	5	kN	PA	T75	17	pt17-T75	1050	639	859	830	0.556542	0.550026	0.62167	0.583658	NBk	NBk
1565	5	kN	PA	T75	18	pt18-T75	1087	718	913	892	0.548199	0.5435	0.602216	0.571353	NBk	NBk
1565	5	kN	PA	T75	19	pt19-T75	1117	760	928	949	0.550346	0.54621	0.595099	0.569607	NBk	NBk
1565	5	kN	PA	T75	20	pt20-T75	1168	724	953	939	0.556818	0.550684	0.617336	0.582108	NBk	NBk
1565	5	kN	PA	T75	21	pt21-T75	963	547	749	761	0.570861	0.5625	0.637748	0.597765	NBk	NBk
1565	5	kN	PA	T75	22	pt22-T75	960	716	783	893	0.552804	0.550775	0.572792	0.561568	NBk	NBk
1565	5	kN	PA	T75	23	pt23-T75	1149	674	889	934	0.571311	0.563788	0.63028	0.595183	NBk	NBk
1566	5	kN	PA	T70	1	pt01-T70	1200	775	946	1029	0.564304	0.55918	0.607595	0.582383	NBk	NBk
1566	5	kN	PA	T70	2	pt02-T70	1338	829	1086	1081	0.558145	0.55198	0.617443	0.58288	NBk	NBk
1566	5	kN	PA	T70	3	pt03-T70	705	595	570	730	0.551923	0.552941	0.542308	0.547573	NBk	NBk
1566	5	kN	PA	T70	4	pt04-T70	1331	779	1066	1044	0.562796	0.555277	0.630806	0.590637	NBk	NBk
1566	5	kN	PA	T70	5	pt05-T70	1530	903	1234	1199	0.56083	0.553546	0.628853	0.588801	NBk	NBk
1566	5	kN	PA	T70	6	pt06-T70	1495	992	1238	1249	0.551669	0.547018	0.601126	0.572797	NBk	NBk
1566	5	kN	PA	T70	7	pt07-T70	1029	752	770	1011	0.572712	0.571984	0.577765	0.57486	NBk	NBk
1566	5	kN	PA	T70	8	pt08-T70	1286	732	1019	999	0.566155	0.557918	0.637265	0.594957	NBk	NBk
1566	5	kN	PA	T70	9	pt09-T70	1042	698	798	942	0.570115	0.566304	0.598851	0.582123	NBk	NBk
1566	5	kN	PA	T70	10	pt10-T70	1257	801	1045	1013	0.551506	0.546047	0.610787	0.576606	NBk	NBk
1566	5	kN	PA	T70	11	pt11-T70	1002	827	822	1007	0.549207	0.549342	0.54784	0.54859	NBk	NBk
1566	5	kN	PA	T70	12	pt12-T70	1509	946	1182	1273	0.566599	0.560758	0.614664	0.586475	NBk	NBk
1566	5	kN	PA	T70	13	pt13-T70	1663	997	1326	1334	0.563346	0.556373	0.625188	0.588777	NBk	NBk
1566	5	kN	PA	T70	14	pt14-T70	1741	988	1382	1347	0.565775	0.557477	0.637963	0.59501	NBk	NBk
1566	5	kN	PA	T70	15	pt15-T70	965	736	801	900	0.548207	0.546433	0.567313	0.556677	NBk	NBk
1566	5	kN	PA	T70	16	pt16-T70	1447	1039	1217	1269	0.546259	0.543168	0.58206	0.561942	NBk	NBk
1566	5	kN	PA	T70	17	pt17-T70	1291	733	1020	1004	0.566947	0.558633	0.637846	0.595617	NBk	NBk
1566	5	kN	PA	T70	18	pt18-T70	1291	873	1049	1115	0.555915	0.551709	0.59658	0.573268	NBk	NBk
1566	5	kN	PA	T70	19	pt19-T70	1413	838	1143	1108	0.559973	0.552817	0.627721	0.587893	NBk	NBk
1566	5	kN	PA	T70	20	pt20-T70	1404	867	1121	1150	0.562307	0.55604	0.61823	0.585488	NBk	NBk
1566	5	kN	PA	T70	21	pt21-T70	1166	643	942	867	0.561913	0.553131	0.644555	0.595354	NBk	NBk
1566	5	kN	PA	T70	22	pt22-T70	1182	827	932	1077	0.56222	0.55913	0.588352	0.573369	NBk	NBk
1566	5	kN	PA	T70	23	pt23-T70	1413	775	1149	1039	0.560329	0.551522	0.645795	0.594947	NBk	NBk
1567	5	kN	RA	B30	1	gt01-B30	3221	3265	2309	4177	0.570305	0.582459	0.496608	0.536119	NBk	NBk
1567	5	kN	RA	B30	2	gt02-B30	3172	3288	2366	4094	0.562384	0.57277	0.491022	0.528755	NBk	NBk
1567	5	kN	RA	B30	3	gt03-B30	1553	1153	1359	1347	0.535846	0.53331	0.57391	0.552866	NBk	NBk
1567	5	kN	RA	B30	4	gt04-B30	3155	3379	2342	4192	0.562213	0.573949	0.482859	0.524478	NBk	NBk
1567	5	kN	RA	B30	5	gt05-B30	3270	3419	2331	4358	0.57019	0.583824	0.488862	0.53214	NBk	NBk
1567	5	kN	RA	B30	6	gt06-B30	3150	3486	2381	4255	0.557942	0.569517	0.474684	0.517794	NBk	NBk
1567	5	kN	RA	B30	7	gt07-B30	3273	3208	2456	4025	0.56303	0.571304	0.505015	0.536118	NBk	NBk
1567	5	kN	RA	B30	8	gt08-B30	2911	3159	2283	3787	0.55173	0.560454	0.479572	0.516868	NBk	NBk
1567	5	kN	RA	B30	9	gt09-B30	2308	2391	1932	2767	0.540009	0.54434	0.491168	0.516389	NBk	NBk
1567	5	kN	RA	B30	10	gt10-B30	3188	3493	2513	4168	0.550516	0.5592	0.477174	0.514941	NBk	NBk
1567	5	kN	RA	B30	11	gt11-B30	3343	3602	2526	4419	0.558819	0.569603	0.481353	0.521773	NBk	NBk
1567	5	kN	RA	B30	12	gt12-B30	3014	3296	2237	4073	0.561569	0.573986	0.477655	0.521408	NBk	NBk
1567	5	kN	RA	B30	13	gt13-B30	3100	3255	2245	4110	0.56727	0.579981	0.487805	0.529915	NBk	NBk
1567	5	kN	RA	B30	14	gt14-B30	3081	3439	2271	4249	0.562117	0.575673	0.472546	0.519036	NBk	NBk
1567	5	kN	RA	B30	15	gt15-B30	3053	3314	2426	3941	0.549238	0.557218	0.479504	0.515448	NBk	NBk
1567	5	kN	RA	B30	16	gt16-B30	3106	3279	2497	3888	0.54769	0.554346	0.486453	0.518185	NBk	NBk
1567	5	kN	RA	B30	17	gt17-B30	3054	3493	2350	4197	0.553765	0.565137	0.466473	0.511087	NBk	NBk
1567	5	kN	RA	B30	18	gt18-B30	2829	3538	2279	4088	0.543191	0.553837	0.444322	0.493072	NBk	NBk
1567	5	kN	RA	B30	19	gt19-B30	2808	3027	2292	3543	0.544216	0.550588	0.481234	0.51358	NBk	NBk
1567	5	kN	RA	B30	20	gt20-B30	2916	3032	2231	3717	0.557582	0.566544	0.490249	0.525642	NBk	NBk
1567	5	kN	RA	B30	21	gt21-B30	3035	3531	2470	4096	0.543025	0.551317	0.46223	0.502858	NBk	NBk
1567	5	kN	RA	B30	22	gt22-B30	3175	3430	2539	4066	0.548145	0.555653	0.480696	0.515464	NBk	NBk
1567	5	kN	RA	B30	23	gt23-B30	2881	3359	2227	4013	0.552404	0.564017	0.461699	0.507755	NBk	NBk
1568	5	kN	RA	B25	1	gt01-B25	2668	2736	1980	3424	0.563657	0.57401	0.493708	0.53084	NBk	NBk
1568	5	kN	RA	B25	2	gt02-B25	2663	2717	1954	3426	0.565892	0.576781	0.494981	0.53276	NBk	NBk
1568	5	kN	RA	B25	3	gt03-B25	1204	1053	1074	1183	0.528799	0.528534	0.533451	0.530981	NBk	NBk
1568	5	kN	RA	B25	4	gt04-B25	2679	2766	1947	3498	0.567218	0.579118	0.492011	0.532023	NBk	NBk
1568	5	kN	RA	B25	5	gt05-B25	2751	2822	1981	3592	0.569083	0.581361	0.49363	0.533916	NBk	NBk
1568	5	kN	RA	B25	6	gt06-B25	2693	2836	2061	3468	0.557153	0.56647	0.487068	0.523777	NBk	NBk
1568	5	kN	RA	B25	7	gt07-B25	2772	2626	2088	3310	0.563357	0.57037	0.513524	0.540456	NBk	NBk
1568	5	kN	RA	B25	8	gt08-B25	2462	2601	1913	3150	0.554217	0.562743	0.486273	0.521721	NBk	NBk
1568	5	kN	RA	B25	9	gt09-B25	1914	1998	1638	2274	0.535276	0.538851	0.489264	0.512862	NBk	NBk
1568	5	kN	RA	B25	10	gt10-B25	2691	2876	2033	3534	0.559098	0.569644	0.483384	0.522981	NBk	NBk
1568	5	kN	RA	B25	11	gt11-B25	2770	3021	2120	3671	0.556122	0.566462	0.478328	0.518678	NBk	NBk
1568	5	kN	RA	B25	12	gt12-B25	2506	2751	1839	3418	0.563439	0.576755	0.476698	0.521975	NBk	NBk
1568	5	kN	RA	B25	13	gt13-B25	2675	2618	1942	3351	0.569242	0.579381	0.505384	0.539859	NBk	NBk
1568	5	kN	RA	B25	14	gt14-B25	2638	2795	1894	3539	0.56847	0.582083	0.485551	0.529453	NBk	NBk
1568	5	kN	RA	B25	15	gt15-B25	2549	2757	2006	3300	0.551168	0.559605	0.4804	0.516986	NBk	NBk
1568	5	kN	RA	B25	16	gt16-B25	2573	2751	2057	3267	0.54846	0.555724	0.483283	0.516978	NBk	NBk
1568	5	kN	RA	B25	17	gt17-B25	2539	2917	2007	3449	0.548754	0.558513	0.465359	0.507698	NBk	NBk
1568	5	kN	RA	B25	18	gt18-B25	2325	2979	1896	3408	0.540441	0.550817	0.438348	0.488189	NBk	NBk
1568	5	kN	RA	B25	19	gt19-B25	2362	2502	1965	2899	0.54081	0.545875	0.485609	0.513981	NBk	NBk
1568	5	kN	RA	B25	20	gt20-B25	2402	2554	1857	3099	0.554984	0.563982	0.484665	0.521324	NBk	NBk
1568	5	kN	RA	B25	21	gt21-B25	2512	2957	2038	3431	0.543335	0.552088	0.459316	0.501447	NBk	NBk
1568	5	kN	RA	B25	22	gt22-B25	2604	2900	2156	3348	0.540698	0.547059	0.47311	0.507405	NBk	NBk
1568	5	kN	RA	B25	23	gt23-B25	2469	2727	1869	3327	0.557737	0.569156	0.475173	0.517936	NBk	NBk
1569	5	kN	RA	B20	1	gt01-B20	2139	2188	1559	2768	0.567021	0.578421	0.494338	0.533084	NBk	NBk
1569	5	kN	RA	B20	2	gt02-B20	2114	2189	1582	2721	0.561817	0.57197	0.491285	0.528566	NBk	NBk
1569	5	kN	RA	B20	3	gt03-B20	980	825	830	975	0.541551	0.541436	0.542936	0.542185	NBk	NBk
1569	5	kN	RA	B20	4	gt04-B20	2142	2215	1524	2833	0.57092	0.584288	0.491623	0.533965	NBk	NBk
1569	5	kN	RA	B20	5	gt05-B20	2181	2277	1546	2912	0.57122	0.585189	0.489233	0.532926	NBk	NBk
1569	5	kN	RA	B20	6	gt06-B20	2080	2340	1590	2830	0.55543	0.566757	0.470588	0.514215	NBk	NBk
1569	5	kN	RA	B20	7	gt07-B20	2178	2139	1670	2647	0.558837	0.566008	0.504517	0.533497	NBk	NBk
1569	5	kN	RA	B20	8	gt08-B20	1916	2132	1515	2533	0.549531	0.558438	0.47332	0.512368	NBk	NBk
1569	5	kN	RA	B20	9	gt09-B20	1609	1518	1373	1754	0.537736	0.539571	0.514551	0.526764	NBk	NBk
1569	5	kN	RA	B20	10	gt10-B20	2096	2359	1654	2801	0.549607	0.558933	0.470483	0.510908	NBk	NBk
1569	5	kN	RA	B20	11	gt11-B20	2252	2378	1760	2870	0.553132	0.561316	0.486393	0.521176	NBk	NBk
1569	5	kN	RA	B20	12	gt12-B20	2025	2186	1472	2739	0.565661	0.579068	0.480883	0.525428	NBk	NBk
1569	5	kN	RA	B20	13	gt13-B20	2117	2116	1459	2774	0.577723	0.592002	0.500118	0.542195	NBk	NBk
1569	5	kN	RA	B20	14	gt14-B20	2083	2265	1571	2777	0.558878	0.57006	0.479071	0.52062	NBk	NBk
1569	5	kN	RA	B20	15	gt15-B20	2015	2228	1564	2679	0.553146	0.563006	0.4749	0.515213	NBk	NBk
1569	5	kN	RA	B20	16	gt16-B20	2267	1990	1721	2536	0.56413	0.568455	0.532535	0.549909	NBk	NBk
1569	5	kN	RA	B20	17	gt17-B20	2109	2257	1673	2693	0.549931	0.557641	0.483051	0.517673	NBk	NBk
1569	5	kN	RA	B20	18	gt18-B20	1914	2330	1612	2632	0.53558	0.542825	0.45099	0.492664	NBk	NBk
1569	5	kN	RA	B20	19	gt19-B20	1834	2059	1503	2390	0.542512	0.549595	0.471102	0.507331	NBk	NBk
1569	5	kN	RA	B20	20	gt20-B20	1886	2074	1452	2508	0.554798	0.565009	0.476263	0.516854	NBk	NBk
1569	5	kN	RA	B20	21	gt21-B20	2143	2235	1665	2713	0.554591	0.562763	0.489493	0.523577	NBk	NBk
[truncated: 39,401 more rows]
